# Supplementary material for: Crystal structure of 2-(2-methyl­phen­yl)-1,3-thia­zolo[4,5-b]pyridine
Source: Acta Crystallogr E Crystallogr Commun. 2015 Jul 8;71(Pt 8):o562–3. doi: 10.1107/S2056989015012797 (PMC4571397; doi:10.1107/S2056989015012797)
Supplement: Supplementary file 1 [file e-71-0o562-sup1.cif]

##############################################################################
#                                                                            #
# This CIF contains the data in a paper accepted for publication in          #
# Acta Crystallographica Section E. It conforms to the requirements of       #
# Notes for Authors for Acta Crystallographica Section E, and has been       #
# peer reviewed under the auspices of the IUCr Commission on Journals.       #
#                                                                            #
# Full details of the Crystallographic Information File format               #
# are given in the paper "The Crystallographic Information File (CIF):       #
# a New Standard Archive File for Crystallography" by S. R. Hall, F. H.      #
# Allen and I. D. Brown [Acta Cryst. (1991), A47, 655-685].                  #
#                                                                            #
# The current version of the core CIF dictionary is obtainable from          #
# ftp://ftp.iucr.org/pub/cif_core.dic.                                       #
#                                                                            #
# Software is freely available for graphical display of the structure(s)     #
# in this CIF. For information consult the CIF software page                 #
# http://www.iucr.org/resources/cif/software.                                #
#                                                                            #
# This file may be used for bona fide research purposes within the           #
# scientific community so long as proper attribution is given to the journal # 
# article from which it was obtained.                                        #
#                                                                            #
##############################################################################
data_I
_database_code_depnum_ccdc_archive 'CCDC 1410117'
_audit_creation_method     SHELXL-2013
_chemical_name_systematic
;
2-(2-Methylphenyl)-1,3-thiazolo[4,5-<i>b</i>]pyridine
;
_chemical_name_common     ?
_chemical_formula_moiety     'C13 H10 N2 S'
_chemical_formula_sum     'C13 H10 N2 S'
_chemical_formula_iupac     'C13 H10 N2 S'
_chemical_formula_weight     226.29
_chemical_melting_point     ?
_shelx_space_group_comment
;
The symmetry employed for this shelxl refinement is uniquely defined
by the following loop, which should always be used as a source of
symmetry information in preference to the above space-group names.
They are only intended as comments.
;
_space_group_crystal_system     orthorhombic
_space_group_name_H-M_alt     'P b c a'
_space_group_name_Hall     '-P 2ac 2ab'
loop_
    _space_group_symop_operation_xyz
    'x, y, z'
    '-x+1/2, -y, z+1/2'
    'x+1/2, -y+1/2, -z'
    '-x, y+1/2, -z+1/2'
    '-x, -y, -z'
    'x-1/2, y, -z-1/2'
    '-x-1/2, y-1/2, z'
    'x, -y-1/2, z-1/2'
_cell_length_a     7.67020(10)
_cell_length_b     12.6492(3)
_cell_length_c     22.9821(5)
_cell_angle_alpha     90
_cell_angle_beta     90
_cell_angle_gamma     90
_cell_volume     2229.77(8)
_cell_formula_units_Z     8
_cell_measurement_reflns_used     3613
_cell_measurement_theta_min     3.8180
_cell_measurement_theta_max     74.0430
_cell_measurement_temperature     293(2)
_exptl_crystal_description     block
_exptl_crystal_colour     colourless
_exptl_crystal_size_max     0.255
_exptl_crystal_size_mid     0.170
_exptl_crystal_size_min     0.045
_exptl_crystal_density_diffrn     1.348
_exptl_crystal_density_meas     ?
_exptl_crystal_density_method     ?
_exptl_crystal_F_000     944
_exptl_absorpt_coefficient_mu     2.329
_exptl_absorpt_correction_type     multi-scan
_exptl_absorpt_process_details
;
(CrysAlis PRO; Agilent, 2014)
;
_shelx_estimated_absorpt_T_min     0.588
_shelx_estimated_absorpt_T_max     0.902
_exptl_absorpt_correction_T_min     0.960
_exptl_absorpt_correction_T_max     0.989
_exptl_special_details     ?
_diffrn_ambient_temperature     293(2)
_diffrn_radiation_type     CuK\a
_diffrn_radiation_wavelength     1.54184
_diffrn_measurement_device_type
       'Agilent SuperNova Dual Source diffractometer with an Atlas CCD detector'
_diffrn_measurement_method     '\w scans'
_diffrn_detector_area_resol_mean     ?
_diffrn_reflns_number     7263
_diffrn_reflns_av_R_equivalents     0.0194
_diffrn_reflns_theta_min     3.847
_diffrn_reflns_theta_max     74.025
_diffrn_reflns_theta_full     67.684
_diffrn_measured_fraction_theta_max     0.986
_diffrn_measured_fraction_theta_full     0.999
_diffrn_reflns_limit_h_min     -9
_diffrn_reflns_limit_h_max     6
_diffrn_reflns_limit_k_min     -12
_diffrn_reflns_limit_k_max     15
_diffrn_reflns_limit_l_min     -28
_diffrn_reflns_limit_l_max     27
_diffrn_standards_number     0
_diffrn_standards_interval_count     .
_diffrn_standards_interval_time     .
_diffrn_standards_decay_%     ?
_refine_special_details     ?
_reflns_number_total     2234
_reflns_number_gt     1959
_reflns_threshold_expression     'I > 2\s(I)'
_refine_ls_structure_factor_coef     Fsqd
_refine_ls_matrix_type     full
_refine_ls_R_factor_all     0.0401
_refine_ls_R_factor_gt     0.0350
_refine_ls_wR_factor_gt     0.0995
_refine_ls_wR_factor_ref     0.1056
_refine_ls_goodness_of_fit_ref     1.025
_refine_ls_restrained_S_all     1.025
_refine_ls_number_reflns     2234
_refine_ls_number_parameters     146
_refine_ls_number_restraints     0
_refine_ls_hydrogen_treatment     constr
_refine_ls_weighting_scheme     calc
_refine_ls_weighting_details
              'w=1/[\s^2^(Fo^2^)+(0.0633P)^2^+0.2883P] where P=(Fo^2^+2Fc^2^)/3'
_atom_sites_solution_hydrogens     geom
_atom_sites_solution_primary     ?
_atom_sites_solution_secondary     ?
_refine_ls_shift/su_max     0.001
_refine_ls_shift/su_mean     0.000
_refine_diff_density_max     0.174
_refine_diff_density_min     -0.266
_refine_ls_extinction_method     none
_refine_ls_extinction_coef     .
loop_
    _atom_type_symbol
    _atom_type_description
    _atom_type_scat_dispersion_real
    _atom_type_scat_dispersion_imag
    _atom_type_scat_source
    'C' 'C' 0.0181 0.0091
                         'International Tables Vol C Tables 4.2.6.8 and 6.1.1.4'
    'H' 'H' 0.0000 0.0000
                         'International Tables Vol C Tables 4.2.6.8 and 6.1.1.4'
    'N' 'N' 0.0311 0.0180
                         'International Tables Vol C Tables 4.2.6.8 and 6.1.1.4'
    'S' 'S' 0.3331 0.5567
                         'International Tables Vol C Tables 4.2.6.8 and 6.1.1.4'
_computing_data_collection
;
CrysAlis PRO (Agilent, 2014)
;
_computing_cell_refinement
;
CrysAlis PRO (Agilent, 2014)
;
_computing_data_reduction
;
CrysAlis PRO (Agilent, 2014)
;
_computing_structure_solution
;
SHELXS2013 (Sheldrick, 2008)
;
_computing_structure_refinement
;
SHELXL2013 (Sheldrick, 2015)
;
_computing_molecular_graphics
;
ORTEP-3 for Windows (Farrugia, 2012)
;
_computing_publication_material
;
WinGX (Farrugia, 2012) and <i>CHEMDRAW Ultra</i> (Cambridge Soft,
2001)
;
loop_
    _atom_site_type_symbol
    _atom_site_label
    _atom_site_fract_x
    _atom_site_fract_y
    _atom_site_fract_z
    _atom_site_U_iso_or_equiv
    _atom_site_adp_type
    _atom_site_calc_flag
    _atom_site_occupancy
    _atom_site_disorder_assembly
    _atom_site_disorder_group
    C C1 0.21789(18) 0.50224(11) 0.38130(6) 0.0457(3) Uani d 1 . .
    C C2 0.03446(19) 0.40362(11) 0.43105(6) 0.0496(3) Uani d 1 . .
    C C3 -0.07616(19) 0.48902(12) 0.42082(6) 0.0527(3) Uani d 1 . .
    C C4 -0.1768(3) 0.31679(15) 0.48019(8) 0.0706(5) Uani d 1 . .
    H H4 -0.2140 0.2579 0.5010 0.085 Uiso calc 1 . .
    C C5 -0.2954(2) 0.39752(16) 0.47141(8) 0.0705(5) Uani d 1 . .
    H H5 -0.4082 0.3917 0.4859 0.085 Uiso calc 1 . .
    C C6 -0.2461(2) 0.48645(16) 0.44130(8) 0.0670(4) Uani d 1 . .
    H H6 -0.3229 0.5422 0.4350 0.080 Uiso calc 1 . .
    C C7 0.37539(18) 0.54080(11) 0.35116(6) 0.0470(3) Uani d 1 . .
    C C8 0.48582(19) 0.47301(13) 0.31980(6) 0.0527(3) Uani d 1 . .
    C C9 0.6265(2) 0.51824(15) 0.29070(7) 0.0644(4) Uani d 1 . .
    H H9 0.6997 0.4749 0.2690 0.077 Uiso calc 1 . .
    C C10 0.6608(2) 0.62498(15) 0.29292(8) 0.0675(4) Uani d 1 . .
    H H10 0.7555 0.6528 0.2728 0.081 Uiso calc 1 . .
    C C11 0.5547(2) 0.69041(14) 0.32501(8) 0.0664(4) Uani d 1 . .
    H H11 0.5787 0.7623 0.3274 0.080 Uiso calc 1 . .
    C C12 0.4124(2) 0.64853(12) 0.35362(7) 0.0563(4) Uani d 1 . .
    H H12 0.3399 0.6930 0.3749 0.068 Uiso calc 1 . .
    C C13 0.4583(3) 0.35571(14) 0.31637(9) 0.0730(5) Uani d 1 . .
    H H13A 0.5337 0.3264 0.2872 0.109 Uiso calc 1 . .
    H H13B 0.3391 0.3414 0.3064 0.109 Uiso calc 1 . .
    H H13C 0.4845 0.3243 0.3534 0.109 Uiso calc 1 . .
    N N1 0.20074(17) 0.41287(9) 0.40814(5) 0.0514(3) Uani d 1 . .
    N N2 -0.0128(2) 0.31754(12) 0.46089(7) 0.0659(4) Uani d 1 . .
    S S1 0.03278(5) 0.58334(3) 0.38069(2) 0.06317(17) Uani d 1 . .
loop_
    _atom_site_aniso_label
    _atom_site_aniso_U_11
    _atom_site_aniso_U_22
    _atom_site_aniso_U_33
    _atom_site_aniso_U_12
    _atom_site_aniso_U_13
    _atom_site_aniso_U_23
    C1 0.0444(7) 0.0476(7) 0.0451(7) 0.0040(5) -0.0043(5) -0.0027(5)
    C2 0.0486(8) 0.0529(8) 0.0471(7) 0.0024(6) 0.0008(6) -0.0006(6)
    C3 0.0452(7) 0.0625(8) 0.0502(7) 0.0045(6) -0.0035(6) 0.0007(6)
    C4 0.0698(10) 0.0746(11) 0.0673(10) -0.0082(8) 0.0169(8) 0.0047(8)
    C5 0.0526(9) 0.0951(13) 0.0637(9) -0.0068(8) 0.0099(7) -0.0010(9)
    C6 0.0474(8) 0.0870(12) 0.0667(9) 0.0106(8) 0.0017(7) 0.0036(8)
    C7 0.0441(7) 0.0502(7) 0.0468(7) 0.0005(6) -0.0055(5) 0.0007(5)
    C8 0.0497(7) 0.0567(8) 0.0517(8) 0.0026(6) -0.0004(6) -0.0013(6)
    C9 0.0562(9) 0.0778(11) 0.0591(9) 0.0018(8) 0.0097(7) -0.0019(8)
    C10 0.0600(9) 0.0795(11) 0.0630(9) -0.0143(8) 0.0057(7) 0.0089(8)
    C11 0.0685(10) 0.0609(9) 0.0700(10) -0.0140(8) -0.0009(8) 0.0052(8)
    C12 0.0555(8) 0.0530(8) 0.0605(8) -0.0010(7) -0.0038(7) -0.0009(6)
    C13 0.0769(12) 0.0564(9) 0.0856(12) 0.0054(8) 0.0211(9) -0.0104(9)
    N1 0.0490(7) 0.0508(7) 0.0544(7) 0.0062(5) 0.0033(5) 0.0039(5)
    N2 0.0665(8) 0.0622(8) 0.0691(8) 0.0026(6) 0.0133(7) 0.0116(7)
    S1 0.0491(3) 0.0616(3) 0.0789(3) 0.01227(16) 0.00281(17) 0.01779(18)
_geom_special_details
;
All e.s.d.'s (except the e.s.d. in the dihedral angle between two l.s. planes)
are estimated using the full covariance matrix. The cell e.s.d.'s are taken
into account individually in the estimation of e.s.d.'s in distances, angles
and torsion angles; correlations between e.s.d.'s in cell parameters are only
used when they are defined by crystal symmetry. An approximate (isotropic)
treatment of cell e.s.d.'s is used for estimating e.s.d.'s involving l.s.
planes.
;
loop_
    _geom_bond_atom_site_label_1
    _geom_bond_atom_site_label_2
    _geom_bond_site_symmetry_2
    _geom_bond_distance
    _geom_bond_publ_flag
    C1 N1 . 1.2944(18) ?
    C1 C7 . 1.476(2) ?
    C1 S1 . 1.7518(14) ?
    C2 N2 . 1.337(2) ?
    C2 N1 . 1.3848(19) ?
    C2 C3 . 1.394(2) ?
    C3 C6 . 1.386(2) ?
    C3 S1 . 1.7240(16) ?
    C4 N2 . 1.334(2) ?
    C4 C5 . 1.382(3) ?
    C4 H4 . 0.9300 ?
    C5 C6 . 1.374(3) ?
    C5 H5 . 0.9300 ?
    C6 H6 . 0.9300 ?
    C7 C12 . 1.393(2) ?
    C7 C8 . 1.404(2) ?
    C8 C9 . 1.392(2) ?
    C8 C13 . 1.501(2) ?
    C9 C10 . 1.377(3) ?
    C9 H9 . 0.9300 ?
    C10 C11 . 1.375(3) ?
    C10 H10 . 0.9300 ?
    C11 C12 . 1.380(2) ?
    C11 H11 . 0.9300 ?
    C12 H12 . 0.9300 ?
    C13 H13A . 0.9600 ?
    C13 H13B . 0.9600 ?
    C13 H13C . 0.9600 ?
loop_
    _geom_angle_atom_site_label_1
    _geom_angle_atom_site_label_2
    _geom_angle_atom_site_label_3
    _geom_angle_site_symmetry_1
    _geom_angle_site_symmetry_3
    _geom_angle
    _geom_angle_publ_flag
    N1 C1 C7 . . 126.56(13) ?
    N1 C1 S1 . . 115.65(11) ?
    C7 C1 S1 . . 117.79(10) ?
    N2 C2 N1 . . 120.92(13) ?
    N2 C2 C3 . . 123.54(14) ?
    N1 C2 C3 . . 115.54(13) ?
    C6 C3 C2 . . 119.80(15) ?
    C6 C3 S1 . . 130.81(13) ?
    C2 C3 S1 . . 109.37(11) ?
    N2 C4 C5 . . 124.51(17) ?
    N2 C4 H4 . . 117.7 ?
    C5 C4 H4 . . 117.7 ?
    C6 C5 C4 . . 119.85(16) ?
    C6 C5 H5 . . 120.1 ?
    C4 C5 H5 . . 120.1 ?
    C5 C6 C3 . . 116.67(17) ?
    C5 C6 H6 . . 121.7 ?
    C3 C6 H6 . . 121.7 ?
    C12 C7 C8 . . 119.67(14) ?
    C12 C7 C1 . . 118.11(13) ?
    C8 C7 C1 . . 122.21(13) ?
    C9 C8 C7 . . 117.58(15) ?
    C9 C8 C13 . . 119.33(14) ?
    C7 C8 C13 . . 123.08(14) ?
    C10 C9 C8 . . 122.24(16) ?
    C10 C9 H9 . . 118.9 ?
    C8 C9 H9 . . 118.9 ?
    C11 C10 C9 . . 119.80(15) ?
    C11 C10 H10 . . 120.1 ?
    C9 C10 H10 . . 120.1 ?
    C10 C11 C12 . . 119.51(16) ?
    C10 C11 H11 . . 120.2 ?
    C12 C11 H11 . . 120.2 ?
    C11 C12 C7 . . 121.16(16) ?
    C11 C12 H12 . . 119.4 ?
    C7 C12 H12 . . 119.4 ?
    C8 C13 H13A . . 109.5 ?
    C8 C13 H13B . . 109.5 ?
    H13A C13 H13B . . 109.5 ?
    C8 C13 H13C . . 109.5 ?
    H13A C13 H13C . . 109.5 ?
    H13B C13 H13C . . 109.5 ?
    C1 N1 C2 . . 110.40(12) ?
    C4 N2 C2 . . 115.61(15) ?
    C3 S1 C1 . . 89.04(7) ?
loop_
    _geom_hbond_atom_site_label_D
    _geom_hbond_atom_site_label_H
    _geom_hbond_atom_site_label_A
    _geom_hbond_site_symmetry_A
    _geom_hbond_distance_DH
    _geom_hbond_distance_HA
    _geom_hbond_distance_DA
    _geom_hbond_angle_DHA
    C4 H4 N2 3_456 0.93 2.63 3.371(2) 137
_shelx_hkl_file
;
   0   0   2 59020.5 425.549   1
   0   0   3 8.40004 22.6487   1
   0   0   4 461489. 1682.37   1
   0   0   5 32.2347 40.0305   1
   0   0   6 33442.3 567.203   1
   0   0   7-9.56404 45.1473   1
   0   0   8 36169.5 690.613   1
   0   0   9 501.197 95.7653   1
   0   0  10 18717.6 570.343   1
   0   0  11 29.8524 60.5280   1
   0   0  12 64045.9 1185.48   1
   0   0  13 25.2177 61.8600   1
   0   0  14 3328.45 308.871   1
   0   0  15 25.4306 68.5724   1
   0   0  17 10.6760 35.7620   5
   0   0  18 632.612 80.3325   5
   0   0  19 4.06549 38.9169   5
   0   0  20 17267.3 413.173   5
   0   0  21-6.52123 48.2298   5
   0   0  22 6710.21 258.602   5
   0   0  23-72.6009 56.6549   5
   0   0  24 405.424 69.9198   5
   0   0  25-52.2127 50.1339   5
   0   0 -27 34.0129 25.3211   3
   0   0 -28 424.982 43.4061   3
   0   1   0 11.5028 10.2280  10
   0   1  -1-10.7515 12.6168  10
   0   1   1 217.612 24.7810  10
   0   1   2-2.38186 18.9946   1
   0   1   3 20.4460 25.9503   1
   0  -1   4 4.27075 33.2565   1
   0   1   4-13.4167 35.4347   1
   0   1   5 30.9122 41.5217   1
   0  -1   5 13.5192 37.4889   1
   0   1   6-36.7151 44.3438   1
   0  -1   6-23.0343 48.2946   1
   0  -1   7-3.39781 47.9282   1
   0   1   7-7.86050 54.6452   1
   0  -1   8-28.7775 56.5346   1
   0   1   8 8.92953 60.7599   1
   0  -1   9 47.7436 57.9616   1
   0   1   9-0.32021 63.1517   1
   0   1  10 82.0836 74.4126   1
   0  -1  10-28.0275 61.6739   1
   0   1  11 84.1329 63.1135   1
   0  -1  11 10.8178 67.2484   1
   0  -1  12-62.5567 75.5312   1
   0   1  12 520.995 116.886   1
   0   1  13 15.3819 77.3424   1
   0   1  14 2.85856 63.8935   1
   0   1  15-261.961 106.711   1
   0  -1  16 44.1216 29.8684   9
   0   1  16-38.1029 41.9077   5
   0  -1  16 22.6820 32.0667   5
   0  -1  17 34.8532 36.7200   5
   0   1  17 14.5568 33.2065   5
   0   1  18-1.82545 35.8104   5
   0  -1  18 2.02852 39.2452   5
   0   1  19-21.5848 46.5030   5
   0  -1  19 31.5500 43.7014   5
   0   1  20 19.9025 43.5866   5
   0  -1  20-14.8561 50.1655   5
   0   1  21 1.80443 42.1681   5
   0  -1  21-56.5647 55.8239   5
   0   1  22-21.8501 49.3777   5
   0  -1  22-45.0518 52.0493   5
   0  -1  23-4.73466 52.9292   5
   0   1  23 29.2724 43.2530   5
   0   1  24-33.3501 51.2474   5
   0  -1  24-90.4371 49.5460   5
   0  -1  25-24.6086 42.3798   5
   0   1  25-41.9034 45.7951   5
   0  -1 -26-1.65477 35.8888   3
   0  -1 -27 15.8758 26.9552   3
   0   1 -27-28.6348 26.0220   3
   0   1 -28-10.1609 17.0657   3
   0  -1 -28-16.1046 19.5250   3
   0   2   0 906603. 1810.40  10
   0   2   1 89123.1 590.944  10
   0   2  -1 89440.9 575.320  10
   0   2   2 762.697 64.7846  10
   0   2  -2 813.114 63.6848  10
   0   2   3 80073.9 708.104   1
   0   2   4 377325. 1695.39   1
   0   2   5 730220. 2558.22   1
   0   2   6 239950. 1603.08   1
   0   2   7 275446. 1865.82   1
   0   2   8 170.086 70.5449   1
   0   2   9 33052.0 744.332   1
   0   2  10 14830.0 528.249   1
   0   2  11 13089.0 521.328   1
   0   2  12 9690.83 475.546   1
   0   2  13 96209.0 1566.90   1
   0   2  14 16723.8 688.922   1
   0   2  15 7947.81 496.087   1
   0   2  16 13542.4 680.014   1
   0  -2  16 12668.7 309.796   9
   0   2  16 13283.2 317.971   5
   0  -2  16 12504.7 311.319   5
   0   2  17 2166.29 295.379   1
   0  -2  17 2417.09 146.042   5
   0  -2  17 2384.94 141.090   9
   0   2  17 2295.01 140.178   5
   0   2  18 742.071 85.8621   5
   0  -2  18 810.462 90.1732   5
   0  -2  18 860.258 90.1947   9
   0   2  18 739.111 180.659   1
   0   2  19 3625.58 186.210   5
   0   2  19 4005.84 421.382   1
   0  -2  19 3768.37 187.899   5
   0  -2  20 2409.53 156.579   5
   0   2  20 2588.62 161.791   5
   0   2  21 5299.63 226.446   5
   0  -2  21 5330.71 230.119   5
   0   2  22 2937.55 170.591   5
   0  -2  22 2799.37 166.728   5
   0  -2  23 2502.21 152.512   5
   0   2  23 2803.16 160.520   5
   0  -2  24 645.488 78.0015   5
   0   2  24 638.998 78.6258   5
   0  -2  25 221.981 49.7567   5
   0  -2 -26 597.763 69.8314   3
   0   2 -27 928.127 63.9968   3
   0  -2 -27 1057.86 76.6279   3
   0  -2 -28-16.6283 20.1031   3
   0   3   0-15.9346 28.9688  10
   0   3  -1 8.28517 29.1678  10
   0   3   1 12.5885 34.4578  10
   0   3  -2-17.4354 30.7039  10
   0   3   2-9.99937 33.8491  10
   0   3  -3-0.29040 34.6374  10
   0   3   3-27.8935 39.7814   1
   0   3  -4 26.3042 43.7542  10
   0   3   4 12.3374 43.2761   1
   0   3   5-11.0399 43.6957   1
   0   3   6 50.2361 53.6631   1
   0   3   7 22.6445 51.2184   1
   0   3   8 13.3806 53.7865   1
   0   3   9 34.4813 61.3067   1
   0   3  10 10.0384 66.4580   1
   0   3  11 33.0229 61.9304   1
   0   3  12-61.0618 71.1727   1
   0   3  13 55.2877 58.8924   1
   0   3  14 88.0878 91.5157   1
   0   3  15 4.09435 79.8603   1
   0   3  16 12.3894 33.7688   5
   0  -3  16-6.87359 31.3823   5
   0   3  16-26.6163 62.6041   1
   0  -3  16 20.2262 32.6701   9
   0   3  17 62.3335 34.3350   5
   0  -3  17 16.8585 35.1866   5
   0  -3  17 4.07604 36.6326   9
   0  -3  18-8.95590 37.5601   5
   0  -3  18-42.8851 43.2834   9
   0   3  18-6.75809 37.9540   5
   0   3  19 16.3936 37.8340   5
   0  -3  19-35.0306 45.5090   5
   0   3  20 18.4844 37.4373   5
   0  -3  20-53.9146 47.7194   5
   0   3  21 11.8920 39.9124   5
   0  -3  21-65.1697 50.7176   5
   0   3  22 27.2370 44.1718   5
   0  -3  22 6.87845 37.9010   5
   0   3  23-71.2235 55.2239   5
   0  -3  23-8.92499 38.1315   5
   0  -3  24-60.9753 39.8039   5
   0  -3  25-39.8800 35.4622   5
   0  -3 -25 0.89335 34.7733   3
   0  -3 -26-3.74165 29.1510   3
   0   3 -26-15.0940 20.3912   3
   0  -3 -27 12.2702 25.8334   3
   0  -3 -28-2.76332 17.1471   3
   0   4   0 37833.9 542.008  10
   0   4   1 13677.0 327.797  10
   0   4  -1 13277.2 326.921  10
   0   4  -2 2387.07 142.857  10
   0   4   2 2563.94 149.201  10
   0   4  -3 9386.55 286.057  10
   0   4   3 9348.46 314.803   1
   0   4  -4 146.039 52.6282  10
   0   4   4 119.463 55.8267   1
   0   4  -5 13885.2 387.717  10
   0   4   5 13477.5 415.704   1
   0   4  -6 2599.82 180.865  10
   0   4   6 2625.71 201.299   1
   0   4  -7 4972.96 263.046  10
   0   4   7 5095.99 284.656   1
   0   4  -8 16715.3 505.212  10
   0   4   8 16889.0 543.424   1
   0   4   9 160347. 1780.08   1
   0   4  10 9032.25 448.072   1
   0   4  11 119742. 1716.23   1
   0   4  12 5653.83 397.824   1
   0   4  13 23294.2 826.439   1
   0   4  14 4325.36 376.862   1
   0   4  15 7098.81 231.565   5
   0   4  15 6957.58 495.639   1
   0  -4  15 6870.59 231.781   9
   0  -4  16 2448.76 137.875   5
   0   4  16 2612.23 314.417   1
   0  -4  16 2743.78 154.483   9
   0   4  16 2681.18 148.507   5
   0   4  17 162.315 48.9188   5
   0   4  17 103.808 84.8606   1
   0  -4  17 121.658 43.8037   5
   0  -4  17 230.573 53.9188   9
   0  -4  18 1670.69 127.890   9
   0   4  18 2143.23 297.949   1
   0   4 -18 1661.38 251.172  10
   0  -4  18 1645.16 119.086   5
   0   4  18 1736.94 126.673   5
   0   4  19 1097.61 104.637   5
   0  -4  19 1118.94 101.867   5
   0  -4  19 1109.67 106.469   9
   0   4  20 19.4614 42.0503   5
   0  -4  20 91.0552 39.7362   5
   0   4  21 998.497 99.6586   5
   0  -4  21 1074.06 98.7600   5
   0  -4  22 752.875 83.9084   5
   0  -4  23 3282.86 157.221   5
   0  -4  24 419.367 59.5305   5
   0  -4 -24 504.832 70.0800   3
   0  -4 -25-3.53497 32.3946   3
   0  -4 -26-15.6623 29.1326   3
   0  -4 -27 1863.94 89.3772   3
   0   5   0-10.1102 36.3376  10
   0   5  -1 3.76111 40.2578  10
   0   5   1 2.96821 37.2157  10
   0   5  -2 20.2088 36.8273  10
   0   5   2-14.4624 39.8158  10
   0   5  -3-6.53259 42.9390  10
   0   5   3 50.5313 46.4884   1
   0   5   4-7.04182 41.6477   1
   0   5  -4-37.9898 46.9881  10
   0   5  -5 31.0719 42.2748  10
   0   5   5-22.7438 47.9748   1
   0   5  -6-11.9751 50.7012  10
   0   5   6 14.5308 56.7278   1
   0   5  -7 52.2607 52.8887  10
   0   5   7 53.2513 61.5795   1
   0   5   8 12.9077 59.8598   1
   0   5  -8-63.9721 52.1549  10
   0   5  -9-33.8276 53.9302  10
   0   5   9 40.2960 60.4095   1
   0   5  10 10.1459 67.2931   1
   0   5 -10 53.7064 64.8101  10
   0   5 -11 3.77456 56.9863  10
   0   5  11-22.9520 60.2773   1
   0   5  12-56.9634 104.196   1
   0   5 -12 64.1792 69.7979  10
   0   5  13-167.824 89.1526   1
   0   5 -13-258.233 93.1510  10
   0   5  14 37.7098 89.4207   1
   0  -5  14 14.3605 25.3587   9
   0   5 -14 65.9228 64.5626  10
   0   5  15-36.9600 37.3541   5
   0  -5  15-6.61187 35.6820   9
   0   5 -15-63.8292 67.4201  10
   0   5  15-182.005 99.6906   1
   0   5  16 33.7979 71.0678   1
   0   5  16-53.7022 40.9041   5
   0   5 -16-158.417 83.9518  10
   0  -5  16-24.0293 34.1345   9
   0  -5  17 3.55139 42.7668   9
   0   5  17-8.66244 39.4403   5
   0   5  17 72.6322 68.8495   1
   0  -5  17-20.2860 34.9109   5
   0   5 -17 146.995 88.8461  10
   0  -5  18-33.8123 46.2413   9
   0  -5  18-22.3364 32.0666   5
   0   5  18-8.34897 36.1157   5
   0  -5  19-19.8834 41.6263   5
   0  -5  19-35.1746 44.9385   9
   0   5  19-44.1504 40.0772   5
   0  -5  20-29.0503 40.0970   5
   0  -5  21-15.6355 33.6998   5
   0  -5  22-72.4116 38.6709   5
   0  -5 -22 31.4355 41.8490   3
   0  -5 -23-20.0519 38.9735   3
   0  -5  23-27.2304 30.4434   5
   0  -5 -24 13.3053 30.9939   3
   0  -5 -25 19.2571 29.1907   3
   0  -5 -26-3.37492 22.7555   3
   0   5  27 20.0321 18.2641   4
   0   6   0 41043.6 718.100  10
   0   6   1 1223.09 128.344  10
   0   6  -1 1041.75 119.983  10
   0   6   2 24203.8 565.001  10
   0   6  -2 23921.3 556.592  10
   0   6   3 26.1933 49.5003   1
   0   6  -3-33.7340 48.6819  10
   0   6  -4 57543.0 897.508  10
   0   6   4 56700.4 988.250   1
   0   6   5 21872.8 632.140   1
   0   6  -5 21564.6 562.523  10
   0   6   6 70875.6 1182.33   1
   0   6  -6 70962.7 1052.39  10
   0   6  -7 105.724 65.3891  10
   0   6   7 87.9746 68.2519   1
   0   6   8 74067.7 1297.87   1
   0   6  -8 72242.4 1148.24  10
   0   6   9 462.213 124.960   1
   0   6  -9 393.652 98.4127  10
   0   6 -10 14405.2 560.075  10
   0   6  10 15436.2 650.414   1
   0   6 -11 1387.44 188.673  10
   0   6  11 1778.19 238.662   1
   0   6 -12 1236.48 99.2476   6
   0   6  12 1433.85 226.740   1
   0   6 -12 1349.54 191.605  10
   0   6  13-16.8765 66.3083   1
   0  -6  13 33.6501 28.8013   9
   0   6 -13-23.0480 53.9814  10
   0   6  14 952.562 174.396   1
   0  -6  14 841.094 86.2393   9
   0   6 -14 783.186 162.202  10
   0   6 -15 243.751 100.777  10
   0  -6  15 352.644 61.2782   9
   0   6  15 364.390 136.131   1
   0   6 -16 1345.58 215.880  10
   0  -6  16 1079.53 102.442   9
   0   6  16 1158.50 219.417   1
   0  -6  17 593.610 79.4165   9
   0  -6  18 1116.79 105.928   9
   0  -6  19-31.0066 44.8727   9
   0  -6 -19-1.34445 42.2528   3
   0  -6 -20 537.581 75.6663   3
   0  -6 -21 99.1791 45.6928   3
   0  -6 -22 1128.10 98.0368   3
   0  -6 -23-16.9792 30.9058   3
   0  -6 -24 182.042 40.2299   3
   0  -6 -25 40.8003 24.0075   3
   0   6  25 74.9263 31.7702   4
   0   6  26 41.9214 22.2064   4
   0   7   0 11.2316 42.7845  10
   0   7   1-37.5809 37.4320  10
   0   7  -1 20.2514 45.2892  10
   0   7  -2-2.91003 46.2087  10
   0   7   3 30.5199 45.6413   1
   0   7  -3 87.3651 61.5872  10
   0   7   4-114.527 64.2528   1
   0   7  -4 31.3836 42.1258  10
   0   7  -5 7.63919 32.6554  10
   0   7   5-24.6017 62.8773   1
   0   7   6 99.7252 74.8758   1
   0   7  -6-87.7668 50.9259  10
   0   7  -7 66.9109 50.0248  10
   0   7   7 47.2101 56.4526   1
   0   7  -8-164.586 63.6465  10
   0   7   8-150.810 77.5591   1
   0   7   9 5.91481 57.3198   1
   0   7  -9-67.3682 55.0169  10
   0   7  10 39.4847 59.3311   1
   0   7 -10 20.1438 35.4807   6
   0   7 -10-22.3858 43.1950  10
   0   7 -11 10.3435 30.3460   6
   0   7  11-77.7060 76.1957   1
   0   7 -11-77.5392 58.1281  10
   0   7 -12 88.0729 62.9023  10
   0  -7  12-5.62462 31.3745   9
   0   7 -12-31.2797 39.7921   6
   0  -7  13-20.8823 28.5873   9
   0   7  13-45.2175 65.4000   1
   0   7  14-15.7365 64.0219   1
   0  -7  14-1.99509 33.9318   9
   0  -7 -15-53.0340 36.9329   3
   0  -7  15-2.40922 33.1724   9
   0  -7 -16 11.2245 32.4862   3
   0  -7  16-31.9300 36.6400   9
   0  -7  17 46.9217 39.6422   9
   0  -7 -17-8.25490 35.9325   3
   0  -7  18-1.39086 32.5952   9
   0  -7 -18 24.8411 34.3778   3
   0  -7 -19 13.8901 37.5427   3
   0  -7 -20 5.33010 32.9632   3
   0  -7 -21-11.0867 28.6449   3
   0  -7 -22-28.4252 28.8321   3
   0   7  23 3.70137 38.3803   4
   0  -7 -23-8.11128 23.6100   3
   0  -7 -24 4.07916 20.4254   3
   0   7  24 12.4953 26.9708   4
   0   7  25-15.6874 23.4668   4
   0   8   0 206.063 70.0322  10
   0   8  -1 2517.62 217.042  10
   0   8   2 8651.38 450.676   1
   0   8  -2 8413.61 390.942  10
   0   8   3 78.6074 84.9833   1
   0   8  -3-16.1491 41.6445  10
   0   8   4 2531.57 252.877   1
   0   8  -4 2445.41 213.311  10
   0   8   5 4978.53 362.393   1
   0   8  -5 5252.79 323.794  10
   0   8   6 7502.99 457.017   1
   0   8   7 1234.25 101.092   4
   0   8  -7 1245.71 97.1337   6
   0   8   7 1456.87 205.940   1
   0   8  -8 12874.4 310.280   6
   0   8   8 13319.5 634.598   1
   0   8   8 13243.3 323.671   4
   0   8  -9 267.340 54.5454   6
   0   8   9 377.051 116.482   1
   0   8   9 352.935 59.7571   4
   0   8  10 5732.98 223.827   4
   0   8  10 5856.93 445.716   1
   0   8 -10 5639.66 215.297   6
   0   8  11 17057.7 394.090   4
   0   8  11 17720.6 800.263   1
   0   8 -11 17050.2 377.041   6
   0   8  12 144.029 84.3016   1
   0   8  12 152.204 55.6390   4
   0   8 -12 117.077 42.3361   6
   0  -8  13 2353.91 135.245   9
   0   8  13 2374.62 310.600   1
   0  -8  14 5566.52 209.591   9
   0  -8  15 42275.1 576.717   9
   0  -8  16 250.555 56.0169   9
   0  -8  17 237.594 53.9682   9
   0   8  18 14.3626 46.6981   4
   0  -8  18 0.15450 33.0235   9
   0   8  19 13400.6 346.371   4
   0   8  20 566.025 80.6682   4
   0   8  21 1428.45 105.790   4
   0   8  22 1196.15 90.7387   4
   0   8  23 596.467 59.2259   4
   0   8  24 24.8829 20.3255   4
   0   9   0 14.0046 33.5792   6
   0   9  -1 27.3122 30.1179   6
   0   9   1 12.0968 30.0297   6
   0   9  -2 26.3981 32.3098   6
   0   9   2 16.4280 31.2412   6
   0   9   2 37.9199 55.8687   1
   0   9   3 25.8984 31.4239   4
   0   9  -3-24.3286 28.8436   6
   0   9  -4 8.42895 31.6762   6
   0   9   4-7.50351 32.3275   4
   0   9   4 44.1089 60.8008   1
   0   9  -5 35.7864 37.3659   6
   0   9   5-6.95626 48.0562   1
   0   9   5-1.00174 32.5294   4
   0   9  -6-82.4197 47.7831   6
   0   9   6-6.35509 34.2447   4
   0   9   7-23.0462 43.2351   4
   0   9  -7-1.20510 30.7535   6
   0   9   7-63.9796 65.0384   1
   0   9   8 54.9280 73.8098   1
   0   9  -8-9.85603 35.5535   6
   0   9   8-26.3293 41.9500   4
   0   9   9-93.6769 59.2541   1
   0   9  -9 42.8236 38.0922   6
   0   9   9-28.6915 37.0633   4
   0   9  10 5.25548 39.7595   4
   0   9 -10 3.49112 38.3590   6
   0   9  11-25.4542 46.9184   4
   0   9 -11-25.3327 37.1964   6
   0   9 -12-24.4551 43.2215   6
   0   9  12 6.56250 44.6779   4
   0   9  13 53.1712 61.1901   4
   0   9  14 8.50007 49.9156   4
   0   9  15 124.013 54.4018   4
   0   9  16-15.5959 45.9049   4
   0   9  17-37.6955 46.7480   4
   0   9  18 25.4571 46.5394   4
   0   9  19 6.02722 40.0673   4
   0   9  20-23.8468 35.5033   4
   0   9  21-29.7640 36.9922   4
   0   9  22-68.2946 31.7498   4
   0   9  23 20.5623 20.8642   4
   0  10   0 42036.6 1137.71   1
   0  10   0 43610.7 621.342   6
   0  10   1 3003.87 303.345   1
   0  10   1 2964.00 164.177   6
   0  10  -1 3046.59 168.481   6
   0  10  -1 2666.70 279.708   1
   0  10   2 23324.1 454.174   6
   0  10  -2 22797.5 450.193   6
   0  10   3 3574.25 344.576   1
   0  10   3 3971.40 189.335   6
   0  10  -3 3957.16 191.316   6
   0  10  -4 2413.95 152.188   6
   0  10   4 2073.23 262.910   1
   0  10   4 2332.86 150.041   6
   0  10   5 12129.2 641.237   1
   0  10   5 12936.0 339.008   4
   0  10   6 25809.1 478.424   4
   0  10   6 25657.7 946.319   1
   0  10  -6 26492.5 487.867   6
   0  10   7 3968.02 383.412   1
   0  10  -7 4121.31 193.346   6
   0  10   7 4273.59 200.406   4
   0  10   8 33.0819 43.2451   4
   0  10  -8 72.2291 40.5914   6
   0  10  -9 74.5215 50.9485   6
   0  10   9 39.9705 45.6293   4
   0  10  10 7784.87 277.203   4
   0  10 -10 7570.22 266.226   6
   0  10  11 17.0768 42.8653   4
   0  10 -11 23.1706 37.5473   6
   0  10 -12 1837.34 134.899   6
   0  10  12 2022.18 147.261   4
   0  10  13-2.01453 46.4554   4
   0  10  14 4542.28 209.973   4
   0  10  15 17850.2 401.697   4
   0  10  16 975.972 103.976   4
   0  10  17 2389.37 141.746   4
   0  10  18 2840.52 144.107   4
   0  10  19 6111.63 197.000   4
   0  10  20 3723.21 141.731   4
   0  10  21 1471.10 81.6949   4
   0  10  22 2160.81 84.8877   4
   0  11   0 8.73673 49.6082   6
   0  11   1 25.3076 46.3778   6
   0  11  -1 16.3813 42.8356   6
   0  11   2 42.7402 47.1686   6
   0  11  -2-16.4217 46.1127   6
   0  11  -3-61.7011 51.4011   6
   0  11   3-56.4624 49.1387   6
   0  11   4-34.1326 50.4824   6
   0  11  -4 5.75335 44.1316   6
   0  11   5-22.0125 48.7031   6
   0  11  -5-2.16270 41.6593   6
   0  11  -6 15.8500 40.3348   6
   0  11   6-33.7746 55.4413   6
   0  11   7-13.8586 43.3050   6
   0  11  -7-11.9174 42.7837   6
   0  11   8-53.4328 50.5238   6
   0  11   8-55.2276 50.2407   4
   0  11  -8 7.79185 41.5095   6
   0  11   9 4.30034 42.9736   4
   0  11  -9-47.2720 47.7503   6
   0  11  10 27.0531 49.6296   4
   0  11 -10-24.6777 44.6660   6
   0  11  11-5.77224 42.8445   4
   0  11 -11 10.7279 41.8035   6
   0  11  12-6.78491 49.7372   4
   0  11  13-77.7066 56.0882   4
   0  11  14-45.9567 50.5854   4
   0  11  15-29.6568 39.3459   4
   0  11  16-5.89999 25.0778   6
   0  11  16-69.2487 43.7341   4
   0  11  17-47.5963 37.3748   4
   0  11  17-30.4166 22.9634   6
   0  11  18-48.2679 33.5288   4
   0  11  19-39.6870 24.7031   4
   0  11  20 14.5517 17.4599   7
   0  12   0 27934.6 513.810   6
   0  12   1 216.639 68.2460   6
   0  12  -1 363.285 79.9319   6
   0  12  -2 7132.70 261.207   6
   0  12   2 7005.62 258.550   6
   0  12   3 9775.12 303.675   6
   0  12  -3 10221.4 313.606   6
   0  12   4 13749.6 355.703   6
   0  12  -4 14692.4 368.826   6
   0  12   5 3766.11 188.981   6
   0  12  -5 3784.29 190.828   6
   0  12  -6 10582.0 312.638   6
   0  12   6 10258.8 304.624   6
   0  12  -7 951.081 101.248   6
   0  12   7 942.933 100.223   6
   0  12  -8 7013.15 253.178   6
   0  12   8 6961.04 248.096   6
   0  12  -9 2854.53 161.236   6
   0  12   9 2577.25 151.307   6
   0  12 -10 2749.51 154.733   6
   0  12  10 2829.93 156.564   6
   0  12  11 1073.36 97.5196   6
   0  12  12 2334.19 133.105   6
   0  12  13 313.636 51.2124   6
   0  12  14 1053.77 79.7224   6
   0  12  15 1067.03 73.3642   6
   0  12  16 1512.85 77.0032   6
   0  12  18 495.771 44.5385   7
   0  13   0-9.01560 42.9368   6
   0  13   1-32.5288 43.5101   6
   0  13  -1 2.82280 43.7259   6
   0  13  -2-6.83941 42.7434   6
   0  13   2 10.2229 39.0401   6
   0  13   3-26.5587 42.8696   6
   0  13  -3 10.2751 41.9695   6
   0  13  -4-35.0821 43.7675   6
   0  13   4-34.9623 31.1901   7
   0  13   4 61.4359 45.6018   6
   0  13  -5-36.5574 45.4716   6
   0  13   5 28.6848 39.8857   6
   0  13   5 50.8069 32.4518   7
   0  13   6 4.15714 43.4539   6
   0  13  -6-10.3840 41.2215   6
   0  13   6 4.87708 29.8202   7
   0  13   7 104.406 46.2596   6
   0  13  -7-19.4670 38.6708   6
   0  13   8 14.2438 34.6607   6
   0  13  -8 18.1241 40.3035   6
   0  13  -9 36.5354 38.2574   6
   0  13   9 27.1590 34.7851   6
   0  13  10 13.5418 31.5343   6
   0  13  11 8.80390 28.7962   6
   0  13  12 69.6381 29.7768   6
   0  13  13 12.6824 21.4591   6
   0  13  14 22.0606 20.4331   6
   0  13  14 8.23552 23.2294   7
   0  13  15 48.6940 23.8070   7
   0  13  16-2.63853 14.8593   7
   0  14   0 371.112 58.1312   6
   0  14  -1 75.8918 37.1970   6
   0  14   1 34.4616 36.0802   6
   0  14   2 567.145 69.5039   6
   0  14  -2 589.900 69.4033   6
   0  14   3 93.2648 40.1446   6
   0  14  -3 37.0082 35.7194   6
   0  14   4 4436.84 171.220   6
   0  14  -4 4315.09 171.849   6
   0  14   5 1005.68 85.9225   6
   0  14  -5 995.284 85.8164   6
   0  14  -6 498.330 62.8129   6
   0  14   6 456.210 59.3207   6
   0  14  -7 3017.74 135.583   6
   0  14   7 2756.64 130.225   6
   0  14   8 1540.49 95.5031   6
   0  14   8 1338.94 81.0086   7
   0  14   9 3140.36 120.200   7
   0  14   9 3498.07 133.889   6
   0  14  10 262.082 39.0970   7
   0  14  10 394.527 45.8506   6
   0  14  11 4207.89 124.029   6
   0  14  11 4191.18 127.915   7
   0  14  12 772.952 53.7595   7
   0  15   0 12.7813 23.1483   6
   0  15  -1 35.2133 26.6614   6
   0  15   1-11.6663 26.1114   6
   0  15   2-29.6538 24.7637   6
   0  15  -2-34.4767 28.7913   6
   0  15  -3-14.0519 24.7857   6
   0  15   3-11.5010 21.6827   6
   0  15   4-26.7509 26.5548   6
   0  15  -4 12.8006 21.3680   6
   0  15   5 33.3867 24.1445   6
   0  15  -5 3.28370 21.7961   6
   0  15   6-20.5821 21.0147   6
   0  15   7-12.5719 15.3468   6
   1   0   0-5.70987 13.8480  10
   1   0   1 12.2484 16.9419  10
   1   0  -1-11.3017 18.0146  10
   1   0   2 74138.3 486.366   1
   1   0   3 9.49604 24.0364   1
   1   0  -3-27.2359 24.8267   2
   1   0   4 10638.2 254.238   1
  -1   0   4 10945.4 280.967   1
   1   0  -4 10844.4 211.949   2
  -1   0   5 16.8934 46.0094   1
   1   0   5 2.08156 34.8557   1
  -1   0   6 997746. 3249.26   1
   1   0   6 999999. 3079.08   1
  -1   0   7 24.4150 69.8036   1
   1   0   7 33.6068 46.3821   1
  -1   0   8 12292.0 422.377   1
   1   0   8 12337.5 401.294   1
   1   0   9 41.2978 65.9558   1
  -1   0   9 37.6717 57.8036   1
  -1   0  10 3626.68 263.995   1
   1   0  10 3618.35 252.686   1
  -1   0  11 71.7821 81.9701   1
   1   0  11-23.7594 53.1753   1
   1   0  12 83.0745 78.1066   1
  -1   0  12-20.3254 59.9785   1
   1   0  13-70.2820 70.1354   1
   1   0  14 231.728 87.0484   1
   1   0  15-31.7595 81.8773   1
   1   0  16 6023.89 218.783   5
  -1   0  16 5707.22 205.746   9
  -1   0  16 5959.37 214.007   5
  -1   0  17 35.7619 40.6057   5
   1   0  17-9.97328 33.7527   5
  -1   0  17 23.0834 30.8294   9
   1   0  18 84.7681 47.0104   5
  -1   0  18 14.5168 41.9404   5
   1   0  19 0.59016 39.7438   5
  -1   0  19-13.8800 42.2533   5
  -1   0  20 3157.34 178.538   5
   1   0  20 3094.45 176.215   5
  -1   0  21-47.4474 58.9996   5
   1   0  21-3.64554 47.5721   5
  -1   0  22 817.962 97.9547   5
   1   0  22 666.095 89.3083   5
  -1   0  23 39.9476 53.6250   5
   1   0  23-58.4280 53.3840   5
  -1   0  24 103.126 54.4409   5
  -1   0  25-13.2031 37.2835   5
  -1   0 -25 13.1591 39.6322   3
  -1   0  26 43.0149 34.0298   5
  -1   0 -26 13.6957 29.6940   3
  -1   0 -27 18.4024 23.5542   3
  -1   0 -28 1864.72 80.1289   3
   1   0 -28 2190.22 92.0698   3
   1   1   0 20.0621 24.1063  10
   1   1   1 147165. 815.333  10
   1   1  -1 145474. 819.120  10
  -1   1   1 146331. 540.106   1
  -1   1   2 24864.1 306.859   1
   1   1   2 26494.7 370.539  10
   1  -1   2 26281.9 251.700   1
   1   1  -2 27191.8 380.924  10
   1   1   2 25586.0 358.512   2
   1   1   3 229229. 1154.56   1
  -1   1   3 231245. 1094.92   1
   1   1   3 228827. 1072.80   2
   1   1   4 20315.0 377.884   1
   1  -1   4 19720.9 334.375   1
   1   1   4 20175.3 321.041   2
  -1   1   4 20265.6 375.199   1
   1   1   5 859769. 2063.15   2
   1   1   5 863561. 2686.36   1
  -1   1   5 859219. 2699.34   1
   1  -1  -6 101660. 574.484   2
  -1   1   6 102936. 1025.44   1
   1   1   6 101612. 1010.69   1
   1  -1   6 100632. 955.238   1
   1   1   6 99868.8 698.344   2
  -1   1   7 5023.76 250.527   1
   1   1   7 4821.53 148.773   2
   1  -1   7 4729.74 228.293   1
   1   1   7 5050.68 248.410   1
  -1   1   8 51762.5 848.898   1
   1   1   8 51578.0 839.808   1
   1  -1   8 51038.0 807.685   1
  -1   1   9 78524.7 1117.56   1
   1  -1   9 77098.4 1061.43   1
   1   1   9 78431.1 1119.37   1
   1   1  10 9418.64 410.847   1
  -1   1  10 9887.27 421.354   1
   1  -1  10 9467.84 406.313   1
  -1   1  11 6209.74 356.829   1
   1   1  11 5769.62 344.892   1
   1  -1  11 6051.94 343.756   1
  -1   1  12 17191.3 626.841   1
   1  -1  12 16953.4 608.530   1
   1   1  12 16106.6 602.296   1
   1   1  13 7268.81 424.392   1
  -1   1  13 7255.84 435.767   1
   1  -1  13 7271.49 421.855   1
  -1   1  14 12446.3 600.054   1
   1   1  14 12375.1 581.327   1
   1  -1  14 12450.7 582.961   1
  -1   1  15 2529.51 289.192   1
   1   1  15 2213.55 265.133   1
  -1   1  16 4699.41 188.994   5
   1   1  16 4836.78 197.395   5
  -1  -1  16 4631.17 186.956   9
   1   1  16 4638.10 396.520   1
  -1  -1  16 4767.69 192.919   5
   1  -1  16 4724.08 193.902   5
  -1  -1  17 14347.7 339.873   9
  -1  -1  17 14819.3 352.034   5
   1   1  17 14662.0 730.492   1
   1  -1  17 14642.1 351.620   5
   1   1  17 14935.1 360.135   5
  -1   1  17 14245.6 342.132   5
  -1   1  18 7489.56 255.581   5
   1   1  18 7281.49 259.186   5
  -1  -1  18 6894.17 243.113   9
   1  -1  18 7209.86 256.039   5
   1   1  18 7263.04 534.957   1
  -1  -1  18 7331.67 258.170   5
  -1  -1  19 2750.17 165.294   5
   1  -1  19 2526.20 155.461   5
   1   1  19 2496.31 157.902   5
  -1   1  19 2691.41 161.367   5
   1   1  19 2286.50 307.816   1
   1  -1  20 394.700 70.7791   5
   1   1  20 414.968 74.1980   5
  -1   1  20 568.384 84.0465   5
  -1  -1  20 584.120 85.4471   5
   1   1  21 12817.7 354.552   5
   1  -1  21 12445.5 347.862   5
  -1  -1  21 12477.3 349.647   5
  -1   1  21 12600.0 348.072   5
  -1   1  22 50.2031 47.6580   5
   1  -1  22 230.562 59.5297   5
   1   1  22 125.012 54.0758   5
  -1  -1  22 172.518 64.6269   5
  -1  -1  23-27.1660 52.9388   5
   1  -1  23-0.92758 48.2765   5
  -1   1  23-50.9882 49.4707   5
  -1  -1  24 98.2574 54.3167   5
  -1   1  24 148.440 53.4432   5
  -1  -1 -24 204.174 56.7382   3
  -1   1  25 6921.48 225.141   5
  -1   1 -25 6583.60 215.430   3
  -1  -1 -25 6869.30 229.768   3
  -1  -1  25 7020.16 230.083   5
  -1  -1  26 276.084 52.8333   5
  -1   1 -26 296.048 47.8571   3
  -1   1  26 234.197 47.5109   5
  -1  -1 -26 306.866 50.8657   3
  -1  -1  27 19.1303 26.3469   5
  -1   1 -27-3.93812 21.3829   3
  -1  -1 -27 43.8852 29.9486   3
   1  -1 -28 221.149 34.4608   3
  -1  -1 -28 156.275 28.9624   3
   1   1 -28 225.163 31.4997   3
   1   2   0-32.8358 37.2082  10
   1   2   1 43961.5 533.747  10
   1   2  -1 43818.1 531.826  10
  -1   2   1 44399.5 370.114   1
   1   2  -2 27452.1 435.832  10
   1   2   2 28239.5 445.339  10
   1   2   3 86947.0 820.841  10
  -1   2   3 86473.2 706.133   1
   1   2  -3 88253.8 828.029  10
  -1   2   4 7844.18 242.296   1
   1   2  -4 8376.04 274.839  10
   1   2   4 7817.26 263.864   1
  -1   2   5 409.478 72.3399   1
   1   2   5 480.787 82.9492   1
   1   2   6 151077. 1308.30   1
  -1   2   6 152232. 1289.56   1
   1   2   7 201222. 1610.79   1
  -1   2   7 201673. 1582.99   1
   1   2   8 8165.32 349.070   1
  -1   2   8 8203.47 349.436   1
   1   2   9 2030.24 195.486   1
  -1   2   9 2096.35 190.947   1
   1   2  10 14998.1 533.440   1
  -1   2  10 15342.4 532.548   1
  -1   2  11 40557.9 916.609   1
   1   2  11 40861.0 934.963   1
   1   2  12 20685.0 698.058   1
  -1   2  12 20184.4 684.023   1
  -1   2  13 821.721 158.614   1
   1   2  13 852.435 158.956   1
   1   2  14 2474.47 274.159   1
  -1   2  14 2445.32 268.949   1
  -1   2  15 672.997 157.017   1
   1   2  15 830.941 177.827   1
  -1   2  16 1503.37 111.771   5
   1   2  16 1462.60 241.907   1
   1  -2  16 1441.56 109.262   5
  -1   2  16 1450.28 234.329   1
   1   2  16 1647.32 118.950   5
  -1  -2  16 1739.69 120.009   5
  -1  -2  16 1455.16 110.049   9
   1   2  17 131.863 49.1442   5
   1   2  17 98.4832 85.1268   1
  -1   2  17 113.504 44.3019   5
  -1   2  17 29.5257 73.9019   1
  -1  -2  17 46.3167 35.5600   9
  -1  -2  17 54.3298 36.7137   5
   1  -2  17 57.5778 35.3702   5
   1   2  18 808.268 177.100   1
  -1  -2  18 816.070 92.6627   9
   1   2  18 919.134 99.4740   5
  -1  -2  18 816.983 94.0668   5
  -1   2  18 894.841 92.6517   5
   1  -2  18 911.334 97.8565   5
   1  -2  19 1775.68 133.125   5
  -1  -2  19 1716.78 134.834   5
  -1   2  19 1537.08 121.442   5
   1   2  19 1680.78 262.715   1
   1   2  19 1713.82 131.675   5
  -1  -2  19 1785.45 131.086   9
  -1  -2  20 35.8565 45.0384   5
   1  -2  20 54.8898 45.1303   5
   1   2  20 34.9403 45.4049   5
  -1   2  20 57.3534 43.3088   5
   1  -2  21 919.880 97.5315   5
  -1   2  21 1037.16 105.963   5
  -1  -2  21 937.997 101.925   5
   1   2  21 935.309 99.7995   5
   1  -2  22-15.6116 42.5028   5
  -1  -2  22-28.1566 45.9814   5
  -1   2  22 70.1142 47.3046   5
  -1  -2  23 2351.99 148.319   5
   1  -2  23 2453.46 147.975   5
  -1   2  23 2455.46 148.885   5
  -1   2 -24 229.079 50.9406   3
  -1   2  24 126.143 44.3800   5
  -1  -2 -24 213.065 65.1289   3
  -1  -2  24 155.081 51.9527   5
  -1  -2  25 37.0628 38.6746   5
  -1   2 -25 9.83562 31.2667   3
  -1   2  25-66.2932 39.7788   5
  -1  -2 -25-9.95740 37.1962   3
  -1   2 -26 45.9616 26.0471   3
  -1  -2 -26 75.3733 39.9626   3
  -1  -2  26 42.6510 28.6745   5
   1  -2 -27 556.386 58.7695   3
  -1  -2 -27 427.847 51.3386   3
   1  -2 -28 521.946 46.7242   3
  -1  -2 -28 482.589 43.7291   3
   1   3   0 8.36151 46.5135  10
   1   3  -1 87.0102 49.9106  10
  -1   3   1 124.608 35.0770   1
  -1   3  -2 83563.4 523.403  10
   1   3  -2 85456.1 862.885  10
  -1   3   2 83297.4 707.507   1
   1   3   2 84676.6 868.923  10
   1   3   3 125504. 1105.36  10
  -1   3   3 126283. 943.376   1
   1   3  -3 127379. 1094.39  10
  -1   3  -3 124613. 756.839  10
   1   3   4 12415.9 366.648  10
  -1   3   4 12413.6 325.168   1
   1   3   4 12633.2 374.223   1
   1   3  -4 12567.4 364.399  10
   1   3   5 15137.2 427.760   1
   1   3  -5 14570.5 414.811  10
  -1   3   5 14609.9 384.256   1
  -1   3   6 55098.6 804.668   1
   1   3   6 53568.1 843.985   1
   1   3  -7 693.865 114.822  10
  -1   3   7 846.081 117.388   1
   1   3   7 761.455 115.842   1
   1   3   8 10530.0 415.664   1
  -1   3   8 10838.6 418.825   1
  -1   3   9 138.363 62.3048   1
   1   3   9 209.140 94.8032   1
   1   3  10 65472.3 1160.53   1
  -1   3  10 66621.3 1141.65   1
   1   3  11 12333.3 536.941   1
  -1   3  11 12937.4 536.484   1
  -1   3  12 83017.4 1417.93   1
   1   3  12 81153.0 1449.66   1
  -1   3  13 7911.11 468.277   1
   1   3  13 7665.57 464.012   1
  -1   3  14 26179.0 885.536   1
   1   3  14 26244.9 891.617   1
   1   3  15 3646.22 358.006   1
  -1   3  15 3866.93 359.131   1
   1   3  15 3677.13 170.834   5
  -1  -3  15 3401.38 161.850   9
   1  -3  15 3654.81 165.109   9
   1   3  16 37372.2 555.143   5
   1   3  16 38714.9 1178.47   1
   1  -3  16 35542.1 523.964   5
  -1  -3  16 37154.4 546.884   9
  -1   3  16 39854.5 1199.91   1
  -1   3  16 37497.2 536.792   5
  -1  -3  16 36529.1 535.630   5
  -1   3  17 207.003 48.3355   5
   1   3  17 317.963 61.7043   5
  -1  -3  17 201.918 53.0719   9
  -1  -3  17 294.868 59.3459   5
   1  -3  17 229.928 54.1514   5
   1   3  17 319.663 126.924   1
  -1   3  17 347.418 134.618   1
  -1  -3  18 15818.1 376.104   5
   1   3  18 16340.4 386.910   5
  -1   3  18 16559.0 376.895   5
   1   3  18 16471.6 818.970   1
  -1   3  18 16378.3 825.890   1
   1  -3  18 15475.7 364.655   5
  -1  -3  18 15492.9 375.479   9
  -1  -3  19 2094.60 144.202   5
   1  -3  19 2087.84 139.455   5
  -1  -3  19 2177.24 147.284   9
  -1   3  19 2084.45 139.823   5
   1   3  19 1994.68 141.761   5
  -1   3  20 137.183 50.2289   5
  -1  -3  20 166.028 57.5385   9
  -1  -3  20 102.059 46.6742   5
   1  -3  20 201.687 54.2408   5
   1   3  20 86.5914 45.5832   5
  -1   3  21 85.9280 49.2230   5
   1  -3  21 8.27209 37.0014   5
  -1  -3  21 40.9288 41.6430   5
  -1   3  22 4058.91 188.263   5
   1  -3  22 3944.41 185.137   5
  -1  -3  22 4369.85 198.146   5
  -1  -3 -22 4421.01 210.593   3
  -1  -3 -23 134.591 57.0449   3
  -1  -3  23 148.072 49.4715   5
  -1   3  23 106.110 41.9718   5
   1  -3  23 86.6533 41.5678   5
  -1   3  24-27.4480 40.0009   5
  -1   3 -24 85.3979 35.6120   3
  -1  -3  24 66.3718 42.5609   5
  -1  -3 -24 21.4743 41.3318   3
  -1  -3 -25 130.780 46.2426   3
  -1  -3  25 87.9639 37.5182   5
  -1  -3 -26 783.708 72.9572   3
  -1  -3  26 705.542 64.3418   5
   1  -3 -26 784.934 72.1542   3
   1   3 -27 12.2559 16.1974   3
  -1  -3 -27 70.0626 27.1526   3
   1  -3 -27 24.0042 25.2797   3
  -1   4   0 6.26723 21.3117  10
   1   4   0-29.7902 46.7385  10
  -1   4  -1 3212.28 118.870  10
   1   4   1 3616.51 202.323  10
   1   4  -1 3593.54 200.186  10
  -1   4  -2 14999.2 271.456  10
  -1   4   2 14958.3 347.807   1
   1   4   2 15220.0 414.768  10
   1   4  -2 15859.5 417.270  10
   1   4   3 18420.1 470.537  10
   1   4  -3 18679.1 466.130  10
  -1   4  -3 17634.4 319.900  10
  -1   4   3 18626.5 411.060   1
   1   4  -4 22641.1 529.499  10
   1   4   4 23161.8 555.560   1
  -1   4  -4 22296.9 394.379  10
  -1   4   4 23182.0 486.343   1
   1   4   4 22970.9 542.682  10
   1   4  -5 1083.03 130.971  10
  -1   4  -5 1117.76 99.8766  10
  -1   4   5 1101.49 121.138   1
   1   4   5 1052.38 132.711   1
   1   4  -6 2188.91 188.099  10
   1   4   6 2090.90 187.468   1
  -1   4  -6 2358.66 159.735  10
  -1   4   6 2266.07 178.152   1
   1   4   7 8086.37 375.961   1
  -1   4   7 8078.36 354.000   1
   1   4  -7 7883.12 358.255  10
   1   4   8 16497.5 556.278   1
   1   4  -8 16815.9 551.732  10
  -1   4   8 16816.6 539.403   1
   1   4   9 6598.83 369.299   1
   1   4  -9 6366.65 360.953  10
  -1   4   9 7044.71 372.523   1
   1   4 -10 50372.8 1051.40  10
   1   4  10 51324.7 1080.92   1
  -1   4  10 50657.3 1048.58   1
   1   4  11 7283.54 430.527   1
   1   4 -11 7222.20 420.803  10
  -1   4  11 7951.73 435.425   1
  -1   4  12 9617.10 504.152   1
   1   4  12 9164.48 506.339   1
   1   4 -12 9048.09 491.297  10
   1   4 -13 981.289 163.591  10
  -1   4  13 1276.63 194.915   1
   1   4  13 1165.54 192.960   1
   1   4 -14 86.9661 71.2459  10
   1   4  14 127.273 86.2240   1
  -1  -4  14 188.687 47.2765   9
  -1   4  14 336.735 126.232   1
  -1  -4  15 336.867 60.8241   9
   1   4 -15 267.077 109.808  10
   1  -4  15 254.548 46.6184   9
  -1   4  15 207.049 45.2361   5
  -1   4  15 229.372 115.514   1
   1   4  15 223.825 50.1804   5
  -1  -4  15 344.118 58.1704   5
   1   4  15 184.036 87.4264   1
  -1  -4  16 48.1935 36.4748   9
   1   4  16 119.431 114.545   1
   1  -4  16 108.567 38.5499   5
   1  -4  16 166.142 48.0380   9
  -1   4  16 45.7372 29.3677   5
   1   4  16 78.0427 35.5940   5
  -1  -4  16 123.761 48.4535   5
  -1   4  17 3321.75 168.090   5
  -1  -4  17 3519.25 179.045   9
  -1  -4  17 3635.23 175.894   5
   1   4 -17 3542.96 373.334  10
   1   4  17 3513.24 382.774   1
  -1   4  17 3522.27 378.554   1
   1   4  17 3464.10 177.880   5
   1  -4  17 3390.07 164.265   5
  -1  -4  18 83.1522 42.8780   9
   1   4  18 103.349 93.4404   1
  -1  -4  18 92.6495 50.8142   5
  -1   4  18 103.516 40.2994   5
   1  -4  18 89.8688 44.7263   5
   1   4  18 36.3575 35.2383   5
  -1   4  18 239.941 116.292   1
  -1   4  19 86.2503 41.5041   5
   1  -4  19 21.1191 33.6451   5
  -1  -4  19-26.2153 46.7048   9
  -1  -4  19-18.8475 39.2153   5
  -1   4  20 170.771 53.0068   5
  -1  -4  20 165.306 58.5896   9
   1  -4  20 136.724 41.8475   5
  -1  -4  20 130.402 50.6976   5
   1  -4  21 130.528 43.4849   5
  -1  -4 -21 210.496 63.0057   3
  -1   4  21 186.981 46.5478   5
  -1  -4  21 177.949 53.9450   5
  -1  -4 -22 647.372 89.5024   3
  -1   4  22 631.775 76.1235   5
   1  -4  22 563.772 68.6639   5
  -1  -4  22 642.594 79.2569   5
  -1  -4 -23 114.095 50.4221   3
  -1   4  23 162.049 45.6957   5
  -1  -4  23 189.216 52.6995   5
  -1  -4  24 938.822 83.1592   5
  -1  -4 -24 1043.56 94.2697   3
  -1  -4  25 142.907 33.5141   5
  -1  -4 -25 229.394 50.3161   3
  -1  -4 -26-16.5093 29.3344   3
  -1  -4  26-57.1187 28.6653   5
   1  -4 -26 9.34235 26.2108   3
  -1  -4 -27 446.375 45.5127   3
   1  -4 -27 326.720 39.1558   3
   1   4  27 340.567 37.6395   4
   1   5   0-49.4921 59.0039  10
  -1   5   0 17.1991 24.4948  10
  -1   5  -1 20154.6 354.507  10
   1   5  -1 21392.7 534.951  10
   1   5   1 20963.3 525.849  10
  -1   5   2 21292.1 468.967   1
   1   5  -2 22078.3 549.819  10
   1   5   2 21519.4 544.033  10
  -1   5  -2 20877.3 370.063  10
  -1   5   3 220714. 1584.58   1
   1   5   3 223856. 1806.72  10
  -1   5  -3 221288. 1276.53  10
  -1   5   4 655.185 97.2788   1
   1   5   4 734.507 125.624   1
  -1   5  -4 685.207 75.9758  10
   1   5   4 666.318 110.573  10
   1   5  -4 747.022 114.736  10
  -1   5  -5 32315.6 551.295  10
  -1   5   5 32755.5 670.783   1
   1   5   5 34119.1 765.446   1
   1   5  -5 33211.9 721.880  10
  -1   5   6 12193.6 432.635   1
   1   5  -6 12064.5 452.138  10
   1   5   6 11855.6 469.071   1
  -1   5  -6 11463.9 352.605  10
   1   5   7 2857.18 244.949   1
   1   5  -7 2827.01 230.927  10
  -1   5  -7 2551.37 178.086  10
  -1   5   7 2690.14 218.306   1
  -1   5   8 8817.54 416.968   1
   1   5  -8 9112.04 425.117  10
  -1   5  -8 8592.36 344.894  10
   1   5   8 9063.17 444.336   1
  -1   5  -9 10390.0 403.582  10
   1   5  -9 10956.0 485.974  10
   1   5   9 10630.5 501.962   1
  -1   5   9 10695.3 480.575   1
   1   5 -10 26164.7 785.686  10
   1   5  10 28723.1 854.876   1
  -1   5  10 27976.8 819.133   1
  -1   5 -10 26843.1 693.114  10
   1   5 -11 2739.17 268.800  10
   1   5  11 3052.74 294.906   1
  -1   5  11 3026.98 285.217   1
  -1   5 -11 2947.76 241.430  10
  -1   5 -12 1891.02 211.766  10
   1   5  12 2185.26 266.514   1
  -1   5  12 2202.77 254.449   1
   1   5 -12 2126.97 246.850  10
   1   5 -13 4567.37 372.874  10
  -1   5 -13 4558.97 340.159  10
   1   5  13 5253.76 423.084   1
  -1  -5  13 4505.64 185.048   9
  -1   5  13 4796.96 384.422   1
   1   5  14 6461.96 488.326   1
   1   5 -14 5633.03 429.757  10
  -1  -5  14 5980.10 218.227   9
  -1   5 -14 5592.20 393.012  10
  -1   5  14 6416.05 466.672   1
   1  -5  14 6061.05 212.015   9
  -1   5  15 1657.49 244.058   1
  -1   5 -15 1887.07 239.917  10
  -1  -5  15 1802.40 117.494   5
   1   5 -15 2146.88 274.471  10
  -1  -5  15 2018.98 134.689   9
   1   5  15 1907.63 270.712   1
   1  -5  15 1891.23 124.102   9
  -1   5  16 1853.60 122.644   5
   1   5 -16 1714.42 250.985  10
  -1  -5  16 1791.88 119.906   5
  -1  -5  16 1900.64 132.383   9
   1   5  16 1832.12 268.816   1
   1  -5  16 1866.42 126.114   9
  -1   5  16 1930.39 269.836   1
  -1   5  17 23484.3 431.104   5
  -1  -5  17 24436.5 471.969   9
   1   5  17 25339.4 1039.83   1
  -1   5  17 25742.7 1014.59   1
   1   5 -17 23281.7 944.033  10
  -1  -5  17 23445.0 432.249   5
  -1  -5  18 2127.88 136.632   5
  -1   5  18 2152.97 134.892   5
  -1  -5  18 2229.79 150.066   9
  -1  -5 -18 2291.23 156.251   3
  -1   5  19 109.682 41.6829   5
  -1  -5  19 101.395 45.8822   9
  -1  -5  19 151.507 47.8955   5
  -1  -5 -19 171.415 62.7234   3
  -1  -5 -20 3.20630 42.2517   3
  -1  -5  20-44.0814 42.3218   5
  -1   5  20-53.9003 38.5443   5
  -1  -5  20-27.1754 44.7140   9
  -1  -5  21 4106.62 190.490   9
  -1  -5 -21 4016.01 196.255   3
  -1  -5  21 3919.92 176.966   5
  -1   5  21 4107.32 178.721   5
  -1  -5  22 1158.86 95.6791   5
  -1  -5 -22 1081.32 101.363   3
  -1  -5  23 126.157 38.8786   5
  -1  -5 -23 43.1728 38.4450   3
  -1  -5  24-7.12474 29.0833   5
  -1  -5 -24 20.6208 36.6640   3
   1  -5 -24 74.4741 36.4319   3
   1  -5 -25 111.663 33.9872   3
  -1  -5  25 55.4856 21.5191   5
  -1  -5 -25 106.709 36.5750   3
   1   5  26 79.2292 28.8826   4
   1  -5 -26 91.0504 28.2997   3
  -1  -5 -26 68.7440 27.1952   3
  -1   5  27 4.32086 15.4512   4
   1   6   0-42.4291 65.2911  10
  -1   6   1 8090.23 318.771   1
  -1   6  -1 8205.76 259.134  10
   1   6   1 8101.74 366.583  10
   1   6  -1 8495.23 374.436  10
   1   6  -2 16108.0 519.269  10
  -1   6  -2 15779.4 364.145  10
   1   6   2 16201.6 520.546  10
  -1   6   2 15750.2 456.654   1
  -1   6   3 2621.68 191.996   1
   1   6   3 2533.17 216.158  10
   1   6  -3 2486.78 214.046  10
  -1   6  -3 2541.15 151.792  10
   1   6   4 27126.4 703.636  10
   1   6   4 27163.4 728.954   1
   1   6  -4 26620.7 686.406  10
  -1   6   4 26473.6 635.441   1
  -1   6  -4 26503.4 512.201  10
  -1   6  -5-7.01832 34.2275  10
   1   6   5 50.9359 60.6398   1
   1   6  -5 36.2876 64.8007  10
  -1   6   5-10.9886 54.2452   1
   1   6   6 12564.9 524.876   1
  -1   6   6 13330.7 490.301   1
   1   6  -6 12990.6 504.923  10
  -1   6  -6 12137.2 381.244  10
  -1   6  -7 1635.57 148.711  10
   1   6   7 1466.28 194.988   1
   1   6  -7 1476.50 178.409  10
  -1   6   7 1705.68 189.089   1
  -1   6  -8 18078.4 512.572  10
   1   6   8 19549.9 697.610   1
   1   6  -8 18373.5 640.117  10
  -1   6   8 19328.7 649.003   1
   1   6  -9-15.2933 63.4146  10
   1   6   9-55.5460 72.1399   1
  -1   6   9 11.5162 51.6618   1
   1   6 -10 7494.77 438.334  10
   1   6  10 8057.09 486.386   1
  -1   6  10 7526.63 447.174   1
  -1   6  11 147.356 77.7513   1
   1   6 -11 164.414 80.9603  10
   1   6  12-117.313 87.4560   1
   1   6 -12-37.9562 69.3414  10
  -1  -6  12-6.89193 33.2838   9
   1   6 -13 914.193 175.919  10
  -1   6  13 758.693 165.698   1
  -1  -6 -13 866.238 89.4072   3
  -1  -6  13 1033.33 95.3367   9
   1   6  13 911.644 187.492   1
  -1   6  14 1611.41 240.044   1
  -1  -6  14 1795.51 125.582   9
   1  -6  14 1592.23 110.232   9
  -1  -6 -14 1669.99 125.057   3
   1   6 -14 1785.36 259.927  10
   1   6  14 1785.39 267.454   1
  -1  -6 -15 1543.58 123.561   3
  -1  -6  15 1662.34 124.083   9
   1  -6  15 1681.16 116.936   9
   1   6 -15 1585.72 246.759  10
   1   6  15 1711.08 266.253   1
  -1   6  15 1598.07 248.564   1
  -1  -6  16 1054.44 101.239   9
   1  -6  16 958.534 94.7624   9
   1   6 -16 1365.89 225.199  10
   1   6  16 890.240 211.990   1
  -1  -6 -16 942.609 99.5279   3
  -1  -6 -17 276.047 61.4009   3
  -1  -6  17 309.085 65.4830   9
  -1  -6  18 70.2389 39.3741   9
  -1  -6 -18 100.076 49.5875   3
  -1  -6  19 146.369 51.2189   9
  -1  -6 -19 94.4830 43.4503   3
  -1  -6  20 41.6356 38.4859   9
  -1  -6 -20 40.4020 39.4755   3
  -1  -6 -21 34.2693 39.0788   3
  -1  -6  21 58.6646 37.8958   9
   1  -6 -21 58.4512 37.9651   3
  -1  -6 -22 48.3991 39.0227   3
   1  -6 -22 89.3512 38.6712   3
   1  -6 -23 195.253 43.2402   3
  -1  -6 -23 153.184 42.7494   3
   1   6  24 931.828 78.3000   4
  -1  -6 -24 798.156 71.4058   3
   1  -6 -24 783.101 66.3693   3
  -1  -6 -25-4.61972 21.8423   3
   1  -6 -25-46.1600 22.3356   3
   1   6  25 14.1873 22.6506   4
  -1   6  25-16.3010 24.0420   4
   1   6  26 172.772 27.5853   4
  -1   6  26 204.971 31.8330   4
   1   7   0-110.891 79.7551  10
   1   7   1 48965.5 980.593  10
   1   7  -1 48760.3 969.645  10
  -1   7   1 47981.3 869.517   1
  -1   7   2 26747.4 661.262   1
   1   7   2 26134.5 725.234  10
   1   7  -2 26952.2 727.012  10
   1   7   3 62950.8 1139.93  10
  -1   7   3 62069.2 1031.78   1
   1   7  -3 62274.8 1118.01  10
   1   7   4 3706.96 300.033   1
  -1   7   4 3843.75 265.657   1
   1   7  -4 3681.52 281.437  10
  -1   7   5 716.397 123.770   1
   1   7   5 885.884 155.587   1
   1   7  -5 863.845 147.710  10
   1   7  -6 2896.57 258.548  10
   1   7   6 2913.83 275.483   1
  -1   7   6 2803.92 244.120   1
  -1   7   7 4205.35 308.671   1
   1   7  -7 4282.61 318.119  10
   1   7   7 4020.49 330.896   1
   1   7   8 8416.50 491.417   1
  -1   7   8 8326.56 452.069   1
   1   7  -8 8041.70 444.329  10
   1   7   9 10727.5 572.217   1
  -1   7   9 10253.7 522.022   1
   1   7  -9 10474.1 527.346  10
   1   7 -10 26443.1 429.948   6
  -1   7 -10 27925.0 461.433   6
   1   7  10 28651.6 971.911   1
  -1   7  10 28286.9 903.648   1
   1   7 -10 27276.0 870.083  10
  -1   7 -11 3947.01 180.095   6
  -1  -7  11 3405.07 163.684   9
   1   7 -11 3323.04 315.628  10
   1   7  11 4025.86 376.592   1
  -1   7  11 3435.77 329.390   1
   1   7 -11 3524.20 162.185   6
   1   7 -12 2562.26 141.344   6
   1   7  12 2366.94 306.705   1
  -1  -7  12 2639.00 147.245   9
   1   7 -12 2672.44 286.818  10
  -1   7  12 2639.71 293.554   1
  -1  -7 -12 2467.15 141.449   3
  -1  -7  13 14319.5 344.661   9
   1   7  13 14920.8 770.013   1
  -1  -7 -13 14057.6 342.119   3
   1   7 -13 13520.0 668.245  10
  -1   7  13 15070.8 728.070   1
  -1   7  14 50.8219 53.1536   1
  -1  -7  14 85.1276 45.3249   9
   1   7  14-76.4134 72.9799   1
  -1  -7 -14 35.2582 38.8875   3
   1   7 -14-151.778 85.3850  10
  -1   7  15 3165.14 352.422   1
  -1  -7  15 3198.13 170.033   9
   1   7 -15 2767.12 315.590  10
  -1  -7 -15 3245.37 173.378   3
  -1  -7  16 1009.64 100.553   9
  -1  -7 -16 1017.02 102.476   3
  -1  -7  17 2632.98 156.677   9
  -1  -7 -17 2570.51 156.543   3
  -1  -7 -18 1615.60 125.234   3
  -1  -7  18 1629.67 124.226   9
  -1  -7 -19 61.5267 39.3404   3
  -1  -7  19 21.2645 41.8174   9
  -1  -7  20 209.246 50.1262   9
  -1  -7 -20 169.882 50.8634   3
   1  -7 -20 162.901 41.3910   3
  -1  -7 -21 452.779 62.8653   3
   1  -7 -21 279.678 48.4799   3
   1   7  21 453.820 71.3654   4
  -1  -7 -22 83.4584 33.4434   3
   1   7  22 138.974 46.6378   4
  -1   7  23 29.1711 30.0330   4
  -1  -7 -23-36.2268 28.0994   3
   1   7  23 5.08567 28.9380   4
  -1  -7 -24 804.371 61.0906   3
  -1   7  24 921.080 70.1535   4
   1   7  24 934.173 70.3590   4
   1   7  25-3.06173 18.0496   4
  -1   7  25 25.9773 21.5291   4
   1   8   0-54.9616 85.5224  10
  -1   8   0-151.149 59.3884   1
   1   8  -1 5286.96 351.936  10
   1   8   1 5442.03 355.772  10
  -1   8   1 5017.84 312.598   1
  -1   8   2 883.711 134.616   1
   1   8  -2 941.482 154.954  10
   1   8   2 1164.27 171.889  10
   1   8  -3 253.461 99.3439  10
  -1   8   3 503.252 110.653   1
   1   8   3 215.847 96.7657   1
   1   8   4 50.8289 75.4731   1
   1   8  -4-20.5017 53.9353  10
  -1   8   5 12012.1 522.929   1
   1   8   5 12911.7 610.123   1
   1   8  -5 12225.4 547.149  10
   1   8   6 5520.68 407.995   1
   1   8   6 5148.19 198.030   4
  -1   8   6 5122.22 353.481   1
   1   8  -6 5258.38 368.896  10
  -1   8  -7 134.005 42.9365   6
   1   8  -7 207.792 95.2168  10
  -1   8   7 117.030 42.8277   4
  -1   8   7 181.697 75.4743   1
   1   8  -7 105.361 36.1690   6
   1   8   7 156.751 45.6040   4
   1   8   7 207.373 121.400   1
  -1   8   8 3998.01 334.895   1
  -1   8   8 4097.48 181.005   4
  -1  -8   8 3812.58 163.120   9
   1   8  -8 3933.84 170.976   6
   1   8  -8 3572.03 316.623  10
   1   8   8 4327.81 376.976   1
   1   8   8 4096.37 184.145   4
  -1   8  -8 4055.62 178.919   6
  -1   8   9 2859.77 294.217   1
  -1   8  -9 2562.19 146.906   6
   1   8  -9 2124.99 253.322  10
  -1  -8   9 2583.59 137.957   9
  -1   8   9 2479.66 145.902   4
   1   8   9 2685.25 154.789   4
   1   8  -9 2562.56 140.953   6
   1   8   9 2425.40 291.159   1
   1   8  10 1542.23 121.675   4
   1   8 -10 1483.21 221.186  10
   1   8 -10 1497.91 110.577   6
  -1  -8  10 1376.53 105.136   9
  -1   8 -10 1640.71 120.955   6
  -1   8  10 1373.37 111.710   4
   1   8  10 1566.95 247.583   1
  -1   8  10 1446.71 215.911   1
  -1   8 -11 130.168 45.8093   6
  -1  -8  11 178.394 46.1156   9
   1   8 -11 9.54008 34.6882   6
   1   8  11 377.315 135.164   1
  -1   8  11 311.867 106.996   1
   1   8  11 101.935 43.3134   4
  -1   8  11 39.3883 37.2259   4
   1   8 -11 277.648 102.480  10
  -1   8  12 2927.43 316.274   1
   1   8  12 3355.04 367.910   1
   1   8  12 3329.10 182.903   4
   1   8 -12 3172.52 330.460  10
  -1  -8  12 3369.10 168.734   9
   1   8 -12 3411.36 169.186   6
  -1   8  12 3360.25 180.753   4
  -1  -8  13 10222.2 294.089   9
   1   8 -13 9148.54 560.081  10
   1   8  13 10174.7 317.768   4
  -1   8  13 9544.74 590.966   1
   1   8  14-11.9445 48.5869   4
  -1  -8  14 12.3288 37.6103   9
  -1  -8 -15 7.84029 32.8612   3
   1   8  15-25.1722 54.0599   4
  -1  -8  15 31.3839 39.0430   9
  -1  -8  16 1883.22 130.709   9
  -1  -8 -16 1805.72 126.143   3
   1   8  16 1907.76 142.188   4
  -1  -8 -17 1239.04 103.770   3
  -1  -8  17 1300.93 110.450   9
   1   8  17 1211.50 117.215   4
  -1  -8  18 2382.93 141.801   9
   1   8  18 2375.77 152.645   4
  -1   8  18 2286.34 149.895   4
  -1  -8 -18 2052.59 128.696   3
   1   8  19 121.938 48.9474   4
  -1   8  19 132.143 50.9660   4
  -1  -8  19 116.776 40.9905   9
  -1  -8 -19 102.292 37.7619   3
  -1  -8  20 29.7761 33.3430   9
  -1  -8 -20 12.4375 28.2222   3
   1   8  20 89.9392 49.3333   4
  -1   8  20 73.3772 43.3477   4
  -1  -8 -21 1247.61 86.1688   3
   1   8  21 1405.25 104.138   4
  -1   8  21 1502.21 104.871   4
  -1   8  22 55.8826 31.8607   4
  -1  -8 -22 10.3560 20.5144   3
   1   8  22-12.9645 30.4513   4
  -1   8  23-3.37895 22.6603   4
   1   8  23 0.50119 25.2140   4
   1   8  24 33.6520 20.2320   4
  -1   8  24 58.5389 21.4631   4
   1   9   0 0.16710 27.2616   6
  -1   9   0-23.4503 35.2176   6
   1   9  -1 2392.71 256.177  10
   1   9   1 2041.13 240.063  10
   1   9  -1 2569.61 145.094   6
  -1   9   1 2356.62 134.845   6
  -1   9  -1 2369.77 136.821   6
   1   9  -2 9050.95 491.007  10
  -1   9   2 9178.46 266.284   6
   1   9   2 9447.88 545.331   1
   1   9  -2 9606.62 274.797   6
  -1   9  -2 9515.44 272.564   6
  -1   9   3 5467.65 206.341   6
  -1   9   3 5383.67 201.619   4
   1   9  -3 5838.56 215.733   6
   1   9  -3 4805.26 361.995  10
  -1   9  -3 5589.22 211.582   6
   1   9   3 5749.46 215.827   4
   1   9   3 6217.74 446.677   1
   1   9   4 110.395 63.5532   1
  -1   9   4 241.805 51.6956   4
   1   9  -4 243.873 55.1293   6
  -1   9   4 188.176 45.1556   6
   1   9   4 161.456 44.4620   4
  -1   9  -4 216.202 50.4386   6
   1   9  -5 7194.83 445.605  10
   1   9   5 7505.16 498.656   1
   1   9  -5 7896.11 253.592   6
  -1   9  -5 7646.64 248.725   6
   1   9   5 7818.10 255.644   4
  -1   9   5 7736.02 244.796   4
   1   9   6 55809.4 1390.28   1
  -1   9  -6 55475.9 673.326   6
   1   9   6 55475.1 683.265   4
  -1   9   6 54275.1 653.146   4
   1   9  -6 54464.0 659.646   6
   1   9   7 295.514 105.510   1
   1   9  -7 480.268 129.101  10
  -1   9  -7 446.441 70.7696   6
   1   9   7 426.085 72.4179   4
  -1   9   7 374.677 65.8298   4
   1   9  -7 327.352 63.3053   6
   1   9   8 6343.15 241.367   4
  -1   9  -8 6234.15 235.566   6
   1   9   8 7007.56 511.041   1
   1   9  -8 5743.04 416.906  10
  -1   9   8 6151.45 230.118   4
   1   9  -8 6200.71 226.375   6
   1   9   9 1658.50 131.103   4
  -1  -9   9 1586.15 112.782   9
   1   9   9 1546.42 251.375   1
  -1   9  -9 1846.32 132.526   6
  -1   9   9 1624.05 123.723   4
   1   9  -9 1764.86 126.493   6
  -1   9 -10 37492.3 586.550   6
   1   9  10 38235.2 1233.70   1
  -1  -9  10 35624.7 528.586   9
   1   9  10 37849.8 600.433   4
  -1   9  10 36889.4 576.525   4
   1   9 -10 36367.2 553.044   6
   1   9 -11 2439.41 146.806   6
  -1  -9  11 2439.42 143.043   9
  -1   9  11 2408.83 157.286   4
   1   9  11 2606.01 164.510   4
  -1   9 -11 2757.71 167.002   6
   1   9 -12 2311.96 143.686   6
   1   9  12 2553.37 163.957   4
  -1  -9  12 2306.39 139.459   9
  -1   9  12 2492.25 160.387   4
  -1   9  13 3615.40 194.094   4
   1   9  13 3940.51 204.517   4
  -1  -9  13 3413.73 169.865   9
   1   9  14 3526.57 190.798   4
  -1   9  14 3686.48 194.653   4
  -1  -9  14 3524.95 170.715   9
  -1  -9  15 35.6278 36.4317   9
  -1   9  15 83.1997 55.5063   4
   1   9  15 3.19037 45.3251   4
   1   9  16 1409.06 120.596   4
  -1   9  16 1295.76 116.408   4
  -1  -9  16 1387.34 107.373   9
  -1   9  17 248.869 60.4652   4
  -1  -9  17 377.728 60.5257   9
   1   9  17 320.837 69.1215   4
   1   9  18 587.262 79.1194   4
  -1  -9  18 443.787 61.3073   9
  -1   9  18 541.010 72.1955   4
   1   9  19 48.5851 41.3062   4
  -1  -9  19 30.0560 33.1215   9
  -1   9  19 36.7666 33.6715   4
   1   9  20 2459.55 130.934   4
  -1   9  20 2461.91 127.423   4
  -1   9  21 1.02001 26.3755   4
   1   9  21 7.46477 30.2737   4
  -1   9  21-36.7148 24.0592   7
  -1   9  22 53.8731 25.3481   4
   1   9  22 73.7076 28.7008   4
  -1   9  23 739.454 51.2425   4
   1   9  23 708.993 51.8384   4
  -1  10   0 73.0381 40.2081   6
  -1  10   0-7.96375 28.3949   7
   1  10   0-28.1842 37.2444   6
   1  10   1 690.299 84.3410   6
  -1  10  -1 721.057 85.2225   6
   1  10   1 571.243 150.795   1
  -1  10   1 661.921 82.4426   6
   1  10  -1 680.212 84.4570   6
   1  10  -2 38.9372 35.3232   6
   1  10   2 115.605 90.1529   1
   1  10   2 72.3794 41.3767   6
  -1  10  -2 71.6813 45.8110   6
  -1  10   2 34.1893 30.8665   6
   1  10  -3 4.07093 45.1061   6
  -1  10   3-8.26372 38.6942   6
   1  10   3 61.9678 68.5819   1
  -1  10  -3-7.73013 36.6169   6
   1  10   4 1306.55 232.872   1
  -1  10  -4 1307.61 114.644   6
   1  10  -4 1590.19 123.433   6
  -1  10   4 1304.80 108.396   6
   1  10  -5 5616.80 225.616   6
   1  10   5 6241.80 487.807   1
  -1  10  -5 5750.03 228.999   6
  -1  10   5 5566.92 219.406   6
  -1  10   5 5557.63 219.898   4
   1  10   5 5887.59 232.858   4
   1  10  -6 7733.51 261.584   6
  -1  10  -6 7768.07 265.828   6
  -1  10   6 7412.60 252.280   4
   1  10   6 7665.49 548.001   1
   1  10   6 7617.83 266.963   4
  -1  10   6 7324.02 250.474   6
   1  10   7 69.2216 49.0178   4
  -1  10  -7 31.3825 43.5086   6
  -1  10   7 112.958 48.5838   4
   1  10  -7 119.634 46.5393   6
   1  10   7-54.0030 61.7322   1
  -1  10   7 51.7501 39.4870   6
   1  10  -8 9479.73 289.893   6
  -1  10   8 8802.19 272.437   6
   1  10   8 9787.57 307.019   4
  -1  10   8 9097.61 285.015   4
  -1  10  -8 9769.24 303.701   6
  -1  10   9 2568.76 155.073   4
   1  10  -9 2528.76 153.760   6
   1  10   9 2649.19 165.657   4
  -1  10  -9 2786.79 164.433   6
   1  10  10 218.017 62.9435   4
  -1  10  10 188.275 55.3079   4
   1  10 -10 213.403 54.0541   6
  -1  10 -10 297.753 68.9738   6
  -1  10  11 570.504 81.4138   4
   1  10  11 533.842 84.2812   4
   1  10 -11 488.143 77.5169   6
  -1  10 -11 423.212 74.3460   6
  -1  10  12 2022.10 144.342   4
   1  10  12 1990.41 143.766   4
   1  10 -12 1766.27 128.130   6
  -1 -10  13 1889.57 119.226   9
   1  10  13 2075.24 148.149   4
  -1  10  13 2209.56 147.852   4
  -1 -10  14 842.268 80.8742   9
  -1  10  14 816.165 96.0440   4
   1  10  14 787.603 94.0184   4
  -1 -10  15 317.674 51.3819   9
   1  10  15 365.077 71.2839   4
  -1  10  15 384.651 69.3842   4
   1  10  16 1747.21 126.132   4
  -1 -10  16 1669.26 104.310   9
  -1  10  16 1814.01 125.286   4
   1  10  17 0.94934 39.2927   4
  -1 -10  17 5.27801 24.1255   9
  -1  10  17-37.1460 41.1603   4
   1  10  18 331.951 57.5623   4
  -1  10  18 314.116 54.1246   4
  -1  10  19 53.4133 30.2444   4
   1  10  19 68.4322 37.0355   4
   1  10  20 166.161 38.8769   4
  -1  10  20 166.946 36.2226   4
  -1  10  20 141.190 30.7620   7
  -1  10  21 479.507 45.3408   4
   1  10  21 491.571 48.7807   4
  -1  11   0 52.8903 35.7313   7
   1  11   0 0.98728 46.7867   6
  -1  11   0 49.3472 50.3232   6
  -1  11   1 35102.6 563.608   6
   1  11  -1 36774.9 589.573   6
  -1  11  -1 35417.9 571.596   6
   1  11   1 36130.7 585.376   6
  -1  11   1 34301.6 516.475   7
  -1  11   2 6295.09 240.758   6
  -1  11   2 6267.44 224.590   7
  -1  11  -2 6432.50 246.990   6
   1  11  -2 6454.70 251.110   6
   1  11   2 6447.49 251.371   6
  -1  11   3 3876.64 188.383   6
   1  11  -3 3731.39 190.875   6
  -1  11  -3 3964.34 195.385   6
   1  11   3 3819.84 193.939   6
   1  11   4 49.2236 50.0841   6
   1  11  -4 154.570 61.1966   6
  -1  11  -4 120.529 48.9738   6
  -1  11   4 145.078 51.2153   6
   1  11  -5 9687.56 298.696   6
  -1  11   5 9340.48 285.750   6
  -1  11  -5 9693.28 303.356   6
   1  11   5 9730.82 306.350   6
  -1  11  -6 466.060 73.2804   6
   1  11  -6 404.683 75.3673   6
  -1  11   6 424.142 68.9449   6
   1  11  -7 266.428 60.5614   6
  -1  11  -7 138.254 53.8378   6
  -1  11   7 158.785 47.4648   6
   1  11  -8 945.543 98.2646   6
  -1  11  -8 1152.58 112.472   6
  -1  11   8 1138.77 105.160   4
  -1  11   8 914.938 94.6454   6
  -1  11  -9 1700.61 130.209   6
   1  11   9 1618.08 130.211   4
  -1  11   9 1612.92 122.501   4
   1  11  -9 1485.45 118.162   6
  -1  11   9 1397.36 110.678   6
  -1  11 -10 827.285 97.3370   6
   1  11 -10 706.374 83.2204   6
   1  11  10 898.002 100.799   4
  -1  11  10 781.392 87.8980   4
  -1  11  10 603.775 74.4833   6
  -1  11  11 520.252 69.3959   6
  -1  11  11 548.816 75.8264   4
   1  11  11 491.731 74.0896   4
   1  11 -11 610.034 77.6661   6
  -1  11  12 167.223 50.8176   4
   1  11  12 162.363 54.6377   4
  -1  11  12 89.7811 37.0758   6
   1  11  13 1785.88 127.556   4
  -1  11  13 1809.21 127.121   4
  -1  11  13 1501.75 100.083   6
  -1  11  14 1410.33 109.192   4
   1  11  14 1220.11 105.520   4
   1  11  15 376.967 64.8225   4
  -1  11  15 282.461 54.3598   4
  -1  11  16 66.1904 34.3140   4
   1  11  16 45.2816 36.2509   4
   1  11  17 346.535 53.0508   4
  -1  11  17 262.839 48.2133   4
  -1  11  18 428.570 50.0924   4
  -1  11  18 467.700 51.2293   7
   1  11  18 544.216 58.6072   4
  -1  11  19 6.97456 18.6113   7
   1  11  19 13.5590 18.0019   6
   1  12   0 33.0822 45.4534   6
  -1  12   0 86.9253 47.0958   6
  -1  12   1 947.165 86.1388   7
  -1  12  -1 1064.58 103.685   6
  -1  12   1 1203.76 107.582   6
   1  12  -1 1137.09 111.774   6
   1  12   1 1136.56 111.826   6
   1  12  -2 2890.78 168.525   6
  -1  12   2 2833.55 160.432   6
  -1  12   2 2619.23 141.801   7
  -1  12  -2 2641.17 160.769   6
   1  12   2 2751.83 166.118   6
   1  12  -3 1903.19 135.775   6
  -1  12   3 1830.19 129.537   6
  -1  12   3 1704.45 119.901   7
  -1  12  -3 1955.48 137.269   6
   1  12   3 1916.30 139.233   6
  -1  12   4 176.087 47.8511   7
  -1  12  -4 297.545 65.4514   6
   1  12  -4 189.931 57.9115   6
  -1  12   4 150.026 46.6590   6
   1  12   4 219.414 60.8055   6
  -1  12   5 44.9631 35.6411   7
  -1  12  -5-13.8693 46.0620   6
   1  12  -5 12.0529 39.1992   6
  -1  12   5 15.9428 36.0210   6
   1  12   5-28.6579 48.2706   6
  -1  12  -6 1592.12 126.771   6
   1  12  -6 1680.01 126.467   6
  -1  12   6 1485.06 114.258   6
   1  12   6 1530.42 125.961   6
  -1  12   7 10.8456 35.6841   6
   1  12   7-8.37181 45.5327   6
  -1  12  -7-30.2614 47.7542   6
   1  12  -7-22.7292 44.4158   6
   1  12   8 3175.50 174.014   6
  -1  12  -8 3242.87 172.162   6
   1  12  -8 3335.32 168.058   6
  -1  12   8 2911.27 151.215   6
   1  12  -9 7.24163 36.7698   6
  -1  12  -9 37.2674 44.3600   6
  -1  12   9-32.1720 29.4187   6
   1  12   9 70.2922 47.3357   6
   1  12 -10 605.794 73.0990   6
   1  12  10 533.780 77.6115   6
  -1  12  10 566.547 66.3281   6
  -1  12  11 18.4199 26.4247   6
   1  12  11 16.1200 40.3047   6
  -1  12  12 1187.27 83.5479   6
   1  12  12 1268.04 103.790   6
   1  12  13 424.370 61.4339   6
   1  12  14 278.105 49.4601   6
  -1  12  15-17.9462 30.2945   7
   1  12  15-8.46424 26.6745   6
   1  12  16 201.586 35.9601   6
  -1  12  16 164.792 34.4155   7
  -1  12  17 68.4890 24.8340   7
   1  12  17 57.3012 18.4902   6
  -1  12  18 63.9169 20.9532   7
  -1  13   0 19.9775 36.5452   6
   1  13   0 85.4497 53.0098   6
  -1  13  -1 2902.61 155.305   6
  -1  13   1 2574.46 145.309   6
   1  13  -1 2652.68 152.940   6
   1  13   1 2914.06 163.150   6
  -1  13   2 129.716 46.6125   6
  -1  13  -2 42.3044 41.8041   6
   1  13  -2 73.5299 41.3111   6
   1  13   2 74.9848 51.4195   6
  -1  13   3 4844.83 192.889   6
   1  13  -3 4744.51 196.766   6
   1  13   3 4914.50 205.863   6
  -1  13   3 4335.71 166.039   7
  -1  13  -3 4829.67 199.097   6
  -1  13   4 1080.26 95.1958   6
   1  13   4 1288.66 111.449   6
  -1  13  -4 1207.72 104.459   6
   1  13  -4 1344.42 110.320   6
  -1  13   4 1028.81 85.7787   7
  -1  13  -5 3320.69 165.568   6
   1  13   5 3232.87 167.548   6
   1  13  -5 3210.72 160.479   6
  -1  13   5 3013.99 150.758   6
  -1  13   5 3227.77 150.312   7
   1  13  -6 3992.65 174.705   6
  -1  13   6 3921.12 166.553   7
  -1  13  -6 3773.73 175.444   6
  -1  13   6 3793.89 165.505   6
   1  13   6 3959.03 181.176   6
   1  13  -7 686.542 77.0969   6
  -1  13  -7 609.564 79.2636   6
  -1  13   7 594.121 66.4401   6
  -1  13   7 606.189 71.5022   7
   1  13   7 594.715 76.8958   6
  -1  13   8 26.9322 35.9418   7
  -1  13  -8 61.7271 39.4743   6
   1  13   8-25.9499 36.9037   6
   1  13  -8 9.02934 37.4993   6
  -1  13   8-39.9913 32.8781   6
  -1  13   9 1483.88 103.230   7
   1  13  -9 1563.34 104.384   6
  -1  13   9 1346.23 91.1118   6
  -1  13  10 921.049 70.8761   6
  -1  13  10 1064.22 88.5540   7
   1  13  10 1190.75 95.2857   6
   1  13  11 0.79493 30.5817   6
  -1  13  11-60.1388 36.1098   7
  -1  13  11-5.36408 22.2848   6
  -1  13  12 560.442 62.4125   7
   1  13  12 668.121 66.3254   6
  -1  13  13 444.367 52.8478   7
   1  13  13 397.239 50.0949   6
  -1  13  14 194.198 35.5860   7
   1  13  14 108.208 27.3518   6
  -1  13  15 103.067 27.5087   7
   1  13  15 133.860 25.0231   6
  -1  14   0 19.7822 32.0404   6
   1  14   0-17.9775 36.3746   6
   1  14  -1 16.0123 33.3537   6
  -1  14  -1 39.1948 33.9678   6
  -1  14   1-14.2660 27.2021   6
   1  14   1-11.4199 31.7686   6
  -1  14   2 411.142 56.5567   6
  -1  14  -2 552.027 68.8296   6
   1  14  -2 344.887 55.9757   6
   1  14   2 382.998 59.8137   6
  -1  14   3 80.0933 33.4249   6
   1  14   3 71.1515 35.7152   6
  -1  14  -3 111.189 40.3280   6
   1  14  -3 47.8553 33.4298   6
   1  14   4 52.8074 35.7072   6
  -1  14  -4-31.6789 31.3998   6
   1  14  -4 19.9367 30.8830   6
  -1  14   4 97.1026 33.4965   6
   1  14  -5 19.3514 27.5181   6
  -1  14   5-9.87708 20.0227   7
  -1  14  -5 43.7244 32.9542   6
  -1  14   5-55.9759 29.2683   6
   1  14   5-38.9644 38.4474   6
  -1  14  -6 85.9579 36.5398   6
  -1  14   6 38.0427 25.1447   7
   1  14  -6 112.458 37.3006   6
  -1  14   6 68.8416 28.5835   6
   1  14   6 112.510 38.7978   6
   1  14  -7 114.905 36.4090   6
  -1  14   7 66.8516 26.7112   7
   1  14   7 64.7636 33.6734   6
  -1  14   7 65.2977 23.1637   6
  -1  14   8-12.0441 21.8176   7
  -1  14   8 28.3469 18.7708   6
   1  14   8 20.7174 27.7231   6
  -1  14   9-19.2677 25.5817   7
   1  14   9 31.4272 20.8386   7
  -1  14   9-12.2948 16.3764   6
   1  14   9 44.9920 31.8279   6
   1  14  10 502.087 43.8470   7
  -1  14  10 611.928 55.2308   7
   1  14  10 654.036 59.6133   6
   1  14  11 133.137 25.4746   7
  -1  14  11 229.923 34.9869   7
   1  14  11 254.843 35.7669   6
  -1  14  12 358.754 37.9188   7
   1  14  12 425.759 40.5379   6
  -1  15   0-29.1783 20.0344   6
   1  15   0 15.9938 24.2069   6
   1  15  -1-4.93764 24.1924   6
   1  15   1 56.0128 27.9988   6
  -1  15  -1 14.7681 21.1682   6
  -1  15   1 26.2718 22.5978   6
  -1  15  -2 2313.53 101.686   6
  -1  15   2 2281.34 98.4811   6
   1  15  -2 2495.34 107.091   6
   1  15   2 2281.30 104.536   6
  -1  15  -3 99.9744 27.0253   6
  -1  15   3 79.7677 23.8588   6
   1  15  -3 86.2416 28.0058   6
   1  15   3 140.567 34.1380   6
   1  15  -4 170.353 33.7610   6
  -1  15   4 190.167 30.6614   6
   1  15   4 206.819 37.7429   6
   1  15   5 6.12291 20.0487   6
   1  15  -5 31.2397 21.5809   6
  -1  15   5 37.9081 18.3586   6
   1  15   6 323.964 38.8030   6
   1  15   7 488.915 43.6440   6
   1  15   8 205.853 29.3033   6
   2   0   0 270054. 1215.54  10
   2   0   1-3.06221 28.2699  10
   2   0  -1 4.02337 29.8715  10
   2   0  -2 76412.6 697.447  10
   2   0   2 75046.1 668.663  10
   2   0   2 75877.6 584.570   1
   2   0  -3 5.88324 40.4667   2
   2   0  -3 18.4149 37.7774  10
   2   0   3 29.2517 27.8145   1
   2   0  -4 223258. 1371.61   2
   2   0  -4 222357. 1375.12  10
   2   0  -5 11.6076 31.8746   2
   2   0   5 12.4134 37.2454   1
   2   0   6 56816.7 751.404   1
   2   0  -6 58654.2 706.798   2
   2   0   7-18.7093 43.8341   1
   2   0   8 16641.5 474.783   1
   2   0   9 8.19619 42.8792   1
   2   0  10 4223.89 274.546   1
   2   0  11-60.3930 64.1151   1
   2   0  12 188.282 77.1756   1
   2   0  13-31.6173 70.6331   1
   2   0  14 12831.1 588.073   1
   2   0  15 4.34551 76.1573   1
  -2   0  15 67.6777 36.0794   5
   2   0  15-15.0245 34.4135   5
   2   0  16 28172.9 487.899   5
  -2   0  16 27874.3 470.201   5
  -2   0  16 27206.8 454.615   9
   2   0  16 28801.0 973.439   1
   2   0  17-9.59666 49.4058   1
  -2   0  17-14.0356 32.7251   9
  -2   0  17 49.9880 44.1076   5
   2   0  17-9.31517 42.3963   5
   2   0  18 1566.43 124.505   5
  -2   0  18 1694.27 121.855   9
  -2   0  18 1645.22 125.027   5
   2   0  19-59.2938 54.5963   5
  -2   0  19 5.94794 48.7164   5
  -2   0  20 11748.5 335.275   5
  -2   0  21 32.9845 50.4190   5
  -2   0 -21 21.1570 45.9972   3
  -2   0  22 579.407 81.8950   5
  -2   0 -22 561.103 80.2556   3
  -2   0 -23 12.4392 39.9536   3
  -2   0  23-53.4107 55.3601   5
  -2   0  24 593.825 77.7137   5
  -2   0 -24 625.119 75.1444   3
  -2   0 -25-20.4980 32.4284   3
  -2   0  25-34.6809 35.9846   5
  -2   0  26 2499.90 121.681   5
  -2   0 -26 2370.97 113.534   3
  -2   0 -27 24.0799 21.6478   3
  -2   0  27-0.72755 24.0154   5
   2   0 -28 1822.72 77.3956   3
   2   1   0 46976.0 590.566  10
   2  -1   0 45919.4 390.063  10
   2   1  -1 31583.6 488.321  10
   2   1   1 31783.5 487.833  10
   2  -1   1 31713.6 328.023  10
   2  -1  -1 32162.0 350.909  10
   2   1  -2 12804.7 321.001  10
   2   1   2 12808.3 319.809  10
   2   1  -2 13814.1 353.770   2
   2   1   2 13530.9 361.684   2
   2  -1  -2 13842.4 258.195  10
   2  -1   3 1468.78 76.8705   1
   2   1   3 1427.88 115.085  10
   2   1   3 1414.54 106.054   1
   2   1  -3 1482.40 122.702   2
   2   1   3 1451.77 124.756   2
   2   1  -3 1540.36 122.799  10
   2   1   4 23551.8 475.991   2
   2  -1   4 22487.4 353.150   1
   2   1  -4 23153.1 465.274   2
   2   1   4 22628.0 437.466   1
   2   1  -4 23629.0 481.395  10
   2   1  -5 37542.0 647.643  10
   2   1   5 36662.1 598.591   2
   2   1   5 36173.4 591.062   1
   2  -1   5 35572.5 512.156   1
   2   1   6 14022.9 393.351   1
   2   1   6 14496.1 379.340   2
   2  -1  -6 14219.2 340.510   2
   2  -1   6 13742.6 353.386   1
   2   1   7 27415.1 523.630   2
   2  -1   7 26901.2 539.143   1
   2   1   7 27674.7 589.734   1
   2  -1  -7 27991.3 466.784   2
   2   1   8 7889.16 280.733   2
   2  -1  -8 7718.58 242.385   2
   2   1   8 7982.38 340.969   1
   2  -1   8 7777.70 315.552   1
   2  -1   9 15857.0 480.244   1
   2   1   9 15344.0 504.877   1
   2   1   9 15673.0 385.102   2
   2  -1  10 26453.1 661.451   1
   2   1  10 26639.9 711.473   1
   2   1  10 25866.2 482.049   2
   2   1  11 96037.0 1408.86   1
   2  -1  11 98158.3 1362.88   1
   2   1  12 3923.10 304.871   1
   2  -1  12 4057.99 301.328   1
   2   1  13 2955.41 278.392   1
   2  -1  13 3129.85 280.827   1
   2   1  14 6689.50 434.026   1
   2  -1  14 6887.85 429.093   1
   2   1  15 8639.52 264.523   5
   2  -1  15 8160.14 252.545   5
  -2   1  15 8276.71 246.135   5
  -2  -1  15 8041.21 241.297   9
   2   1  15 8559.28 512.740   1
  -2  -1  15 8397.93 254.126   5
   2   1  16 3802.17 183.314   5
  -2   1  16 3805.64 175.585   5
   2  -1  16 3659.64 176.795   5
   2   1  16 3781.90 355.942   1
  -2  -1  16 3922.45 180.731   5
  -2   1  16 3639.76 164.099   9
  -2  -1  16 3822.38 173.489   9
   2   1  17 1869.13 133.018   5
   2  -1  17 2031.66 135.385   5
  -2  -1  17 1673.67 120.703   9
   2   1  17 1748.80 260.610   1
  -2   1  17 1996.66 132.201   5
  -2  -1  17 1994.27 134.511   5
   2   1  18 1583.91 249.438   1
  -2   1  18 1864.11 131.720   5
  -2  -1  18 1847.78 129.984   9
  -2  -1  18 1704.82 131.936   5
   2  -1  18 1745.16 128.295   5
   2   1  18 1799.91 136.803   5
  -2  -1  19 5165.27 214.248   9
  -2   1  19 5210.61 222.068   5
  -2  -1  19 5251.59 224.938   5
   2  -1  19 5146.39 222.677   5
  -2  -1  20 1878.86 134.471   9
  -2  -1 -20 1558.51 132.740   3
  -2  -1  20 1892.07 140.278   5
  -2   1  20 1886.05 136.472   5
  -2   1 -21 88.2526 43.8925   3
  -2   1  21 59.6996 47.7619   5
  -2  -1  21 147.735 57.3573   5
  -2  -1 -21 110.833 54.1830   3
  -2  -1  22 275.647 64.1247   5
  -2   1 -22 279.536 59.1703   3
  -2  -1 -22 368.831 72.1532   3
  -2   1  22 278.449 61.6431   5
  -2  -1 -23 4515.04 201.326   3
  -2  -1  23 4634.25 201.587   5
  -2   1  23 4673.86 201.797   5
  -2   1 -23 4263.33 184.294   3
  -2   1  24 696.984 79.4907   5
  -2  -1  24 699.758 81.7011   5
  -2  -1 -24 770.350 84.8651   3
  -2   1 -24 668.026 72.6232   3
  -2   1  25 1746.70 110.378   5
  -2  -1  25 1741.90 113.786   5
  -2   1 -25 1556.56 97.8261   3
  -2  -1 -25 1617.15 109.125   3
  -2  -1  26 184.285 45.7352   5
  -2   1 -26 159.126 33.9902   3
  -2  -1 -26 171.829 40.1431   3
  -2   1  26 128.700 33.8219   5
  -2  -1  27 180.367 34.9329   5
  -2  -1 -27 256.222 36.8515   3
  -2   1  27 208.783 36.1519   5
   2   2   0 18073.7 412.582  10
   2   2   1 11275.8 344.284   2
   2   2   1 11213.0 325.779  10
   2   2  -1 11273.7 326.808  10
   2   2  -2 11354.5 334.870  10
   2   2   2 11137.4 343.836   2
   2  -2  -2 11060.2 193.304  10
   2   2   2 11070.3 329.042  10
   2   2  -3 126201. 1145.72  10
   2   2   3 124005. 1136.80  10
   2   2   3 126718. 1152.41   2
  -2   2   3 123837. 827.652   1
   2   2  -4 5026.53 244.128  10
   2   2   4 5685.21 249.927   1
   2   2   4 6105.96 266.188  10
   2   2   4 5775.38 249.574   2
  -2   2   4 5823.45 209.042   1
   2   2   5 56306.3 799.572   1
   2   2  -5 54585.3 826.957  10
   2   2   5 54428.8 752.299   2
   2   2   6 2105.02 169.895   1
  -2   2   6 2175.45 156.804   1
   2   2  -6 2286.40 184.150  10
   2   2   6 2122.63 149.964   2
   2   2   7 113279. 1281.28   1
  -2   2   7 112702. 1221.16   1
   2   2   7 113488. 1063.39   2
  -2   2   8 12100.4 429.003   1
   2   2   8 11996.9 438.041   1
   2   2  -8 11928.5 459.799  10
   2  -2  -8 12046.9 298.617   2
  -2   2   9 43721.8 868.728   1
   2   2   9 42528.7 874.136   1
   2   2  10 18559.9 614.924   1
  -2   2  10 18566.2 605.717   1
   2   2  11 44831.5 1009.66   1
  -2   2  11 45223.9 999.707   1
  -2   2  12 4061.68 320.363   1
   2   2  12 3960.94 322.684   1
   2   2  13 6384.94 415.812   1
  -2   2  13 6536.53 426.690   1
   2   2  14 1344.30 208.362   1
  -2  -2  15 341.219 58.3483   9
   2  -2  15 316.877 55.2573   5
  -2  -2  15 349.548 59.8305   5
   2   2  15 384.955 135.418   1
  -2   2  15 363.093 57.2423   5
   2   2  15 359.198 58.1894   5
   2  -2  16 3067.78 161.229   5
  -2  -2  16 3522.47 173.329   5
  -2  -2  16 3286.10 163.878   9
   2   2  16 3348.64 347.567   1
  -2   2  16 3235.73 160.010   5
   2   2  16 3149.21 168.005   5
   2   2  17 301.959 102.842   1
  -2  -2  17 248.963 57.5889   5
   2  -2  17 248.164 61.9161   5
  -2   2  17 263.307 56.8575   5
  -2  -2  17 170.647 51.1789   9
   2  -2  18 985.273 97.2884   5
  -2  -2  18 1135.93 110.494   5
  -2   2  18 1172.04 107.914   5
   2   2 -18 1130.22 224.747  10
  -2  -2  18 1012.75 98.0337   9
   2   2  18 914.749 211.884   1
  -2  -2 -19 1689.83 137.841   3
  -2  -2  19 1777.23 132.981   9
  -2   2  19 1648.36 128.848   5
  -2  -2  19 1750.83 134.293   5
   2  -2  19 1542.00 121.743   5
  -2  -2  20 4201.02 197.096   9
  -2  -2 -20 4162.78 209.393   3
  -2   2  20 3972.13 192.802   5
  -2  -2  20 4360.19 207.090   5
  -2   2  21 30.4566 44.3956   5
  -2  -2  21 60.9917 55.2729   5
  -2   2 -21 41.7477 32.7355   3
  -2  -2 -21-16.3466 47.7416   3
  -2  -2  22 54.6339 48.4890   5
  -2   2 -22 53.1534 35.3011   3
  -2  -2 -22 35.8509 45.6019   3
  -2   2  22-50.8008 52.2082   5
  -2   2  23 325.690 61.7154   5
  -2  -2  23 418.609 70.4776   5
  -2  -2 -23 424.577 72.4860   3
  -2   2 -23 368.457 55.7085   3
  -2  -2  24-19.0574 44.4432   5
  -2   2 -24 21.7712 26.5848   3
  -2   2  24 27.2641 33.0728   5
  -2  -2 -24-3.41026 37.3008   3
  -2  -2  25 201.322 48.2377   5
  -2   2  25 157.386 42.3137   5
  -2   2 -25 172.205 36.9774   3
  -2  -2 -25 179.721 45.5716   3
  -2  -2  26 49.6433 28.9142   5
  -2  -2 -26 62.8694 33.0524   3
  -2   2  26 59.0539 26.9422   5
  -2  -2 -27 439.847 47.7306   3
  -2  -2  27 415.595 45.7373   5
   2   3   0 10219.1 347.219  10
  -2   3   1 1211.33 51.3598   1
   2   3  -1 1226.15 128.596  10
   2   3   1 1497.72 138.996  10
   2   3  -2 42403.6 708.336  10
   2   3   2 43145.1 714.054  10
  -2   3   2 40871.3 415.705   1
   2   3   3 5727.41 272.203  10
  -2   3   3 5575.51 186.157   1
   2   3  -3 5755.47 271.781  10
   2   3   4 354.153 77.6292   1
  -2   3   4 365.461 58.9330   1
   2   3   4 309.126 88.5295  10
   2   3  -4 322.144 72.7751  10
   2   3  -5 159.383 67.0946  10
  -2   3   5 195.875 52.1214   1
   2   3   5 139.517 61.3297   1
   2   3  -6 7744.82 350.346  10
  -2   3   6 7932.77 302.809   1
   2   3   6 8147.14 354.941   1
   2   3   7 102.674 71.1727   1
  -2   3   7 141.620 61.9689   1
   2   3  -7 119.334 71.9919  10
  -2   3   8 1028.85 127.509   1
   2   3  -8 1133.94 161.109  10
   2   3   8 961.056 140.192   1
  -2   3   9 16597.8 540.034   1
   2   3   9 16510.2 578.809   1
   2   3  -9 16838.4 596.163  10
   2   3 -10 24295.8 752.675  10
  -2   3  10 24454.6 696.565   1
   2   3  10 24046.6 729.215   1
  -2   3  11 19607.8 665.292   1
   2   3  11 19036.3 686.935   1
   2   3 -11 19616.7 712.239  10
  -2   3  12 28302.0 844.000   1
   2   3 -12 29889.5 916.622  10
   2   3  12 27408.4 862.434   1
   2   3 -13 1929.34 252.747  10
  -2   3  13 1980.27 240.516   1
   2   3  13 1915.87 246.499   1
   2   3 -14 487.327 141.746  10
  -2  -3  14 451.301 61.6796   5
  -2   3  14 354.594 121.484   1
  -2  -3  14 502.931 66.8939   9
   2   3  14 355.722 117.179   1
   2  -3  15 228.232 48.9784   5
   2   3 -15 38.7545 71.5827  10
  -2   3  15 194.481 45.8897   5
  -2  -3  15 159.146 46.4029   5
  -2   3  15 231.449 98.1768   1
  -2  -3  15 174.305 46.5148   9
   2  -3  16 8062.50 253.089   5
  -2  -3  16 8684.32 269.065   9
   2   3  16 9063.00 582.589   1
   2   3 -16 8213.69 557.687  10
  -2   3  16 8349.12 255.979   5
  -2  -3  16 8585.85 269.830   5
   2   3 -17 93.1588 89.6122  10
   2   3  17 77.7556 78.7860   1
   2  -3  17 7.55153 32.6094   5
  -2  -3  17 37.7346 40.0958   5
  -2  -3 -17 62.6262 51.1487   3
  -2   3  17 28.2670 42.3237   5
  -2  -3  17-19.2383 36.1752   9
  -2  -3  18 3177.94 174.144   5
  -2  -3 -18 2954.02 178.535   3
  -2   3  18 2936.81 161.756   5
  -2  -3  18 3010.24 168.539   9
   2  -3  18 2827.24 157.749   5
  -2  -3 -19 52.4922 50.0893   3
  -2   3  19 84.3468 42.2144   5
  -2  -3  19 41.7659 43.0441   5
  -2  -3  19 103.952 50.6876   9
  -2  -3  20 921.935 101.832   9
  -2  -3 -20 870.851 104.950   3
  -2  -3  20 865.403 94.9691   5
  -2   3  20 817.084 88.9067   5
  -2  -3 -21 701.777 93.6209   3
  -2  -3  21 632.729 85.7807   9
  -2  -3  21 617.221 88.1020   5
  -2   3  21 537.080 76.1331   5
  -2  -3 -22 716.643 92.0425   3
  -2   3  22 640.362 79.3465   5
  -2  -3  22 528.569 77.3343   5
  -2  -3  23 155.986 47.7280   5
  -2   3  23 160.514 45.1251   5
  -2  -3 -23 144.586 53.1316   3
  -2   3  24 1987.58 116.232   5
  -2  -3 -24 2252.97 134.683   3
  -2  -3  24 2263.17 128.430   5
  -2   3  25 124.950 34.0594   5
  -2  -3  25 73.8888 34.9526   5
  -2  -3 -25 46.8837 33.8289   3
  -2  -3  26 16.6541 25.4924   5
  -2  -3 -26 8.37131 27.5310   3
  -2  -3 -27 9.87193 18.9376   3
  -2  -3  27-27.7370 19.5122   5
   2  -3 -27 21.8996 20.2602   3
   2   4   0 55012.2 879.705  10
  -2   4   0 49074.1 397.342   1
   2   4   1 25693.5 598.862  10
   2   4  -1 26543.0 616.005  10
  -2   4   1 23899.2 325.932   1
  -2   4  -2 5986.29 131.156   1
   2   4   2 6362.42 304.474  10
   2   4  -2 6560.44 310.805  10
  -2   4   2 6411.70 194.013   1
   2   4  -3 97238.9 1196.61  10
   2   4   3 98909.9 1217.06  10
   2   4  -4 57181.5 946.433  10
   2   4   4 57952.8 959.112  10
  -2   4   5 1769.72 140.231   1
   2   4   5 1749.05 183.448  10
   2   4   5 1735.10 178.038   1
   2   4  -5 1927.45 192.363  10
   2   4  -6 5197.67 308.587  10
   2   4   6 5361.22 313.167   1
  -2   4   6 5525.10 265.389   1
   2   4   7 52219.5 998.670   1
   2   4  -7 51795.0 992.861  10
  -2   4   7 51848.4 869.829   1
   2   4  -8 17638.5 607.426  10
   2   4   8 17622.9 607.152   1
  -2   4   8 17158.8 537.109   1
   2   4   9 26744.6 773.384   1
  -2   4   9 26530.5 704.625   1
   2   4  -9 26068.2 769.565  10
   2   4 -10 4913.96 353.509  10
  -2   4  10 5516.53 339.798   1
   2   4  10 4603.63 340.141   1
   2   4 -11 48142.4 1141.41  10
   2   4  11 47711.3 1135.74   1
  -2   4  11 47343.2 1050.20   1
  -2   4  12 20416.5 726.294   1
   2   4 -12 20212.2 771.107  10
   2   4  12 20573.5 779.487   1
   2   4 -13 3493.01 336.560  10
  -2  -4  13 3501.55 163.700   9
  -2   4  13 3776.16 329.637   1
   2   4  13 3629.97 346.227   1
  -2  -4  14-4.18863 36.7513   9
   2   4 -14 20.6294 74.2923  10
   2   4  14-8.80651 65.0605   1
  -2  -4 -14 33.3696 36.2525   3
  -2  -4  14 35.4811 35.1008   5
  -2   4  14 5.97483 53.5812   1
   2   4  15 9339.42 590.679   1
  -2  -4  15 8710.72 271.985   9
  -2  -4 -15 9084.72 292.221   3
  -2   4  15 8929.27 257.077   5
  -2   4  15 9904.80 590.703   1
   2   4 -15 8889.95 570.191  10
  -2  -4  15 9110.48 269.440   5
  -2   4  16 22179.3 414.516   5
  -2  -4 -16 22980.7 473.571   3
   2   4 -16 22657.4 933.384  10
  -2  -4  16 22315.4 440.022   9
  -2   4  16 23316.1 925.648   1
  -2  -4  16 22725.9 435.334   5
   2   4  16 23184.7 956.654   1
  -2  -4  17 2584.07 153.039   5
   2   4  17 2356.50 321.157   1
  -2  -4 -17 2538.26 164.889   3
  -2   4  17 2577.49 146.286   5
  -2  -4  17 2551.45 155.912   9
   2   4 -17 2587.56 321.517  10
  -2  -4  18 9980.85 306.233   9
  -2  -4  18 10184.9 303.316   5
  -2  -4 -18 10349.8 328.933   3
  -2   4  18 10672.2 297.728   5
  -2  -4  19 253.332 61.4067   9
  -2   4  19 219.792 52.8211   5
  -2  -4  19 317.981 68.7374   5
  -2  -4 -19 221.862 64.6147   3
  -2  -4  20 84.6947 47.8378   9
  -2   4  20 206.410 53.0343   5
  -2  -4  20 127.187 56.8927   5
  -2  -4 -20 151.167 60.3723   3
  -2  -4  21 551.560 78.0953   5
  -2  -4  21 536.068 81.3844   9
  -2  -4 -21 555.886 84.9275   3
  -2   4  21 521.194 69.4937   5
  -2   4  22 3767.31 168.186   5
  -2  -4  22 3513.28 168.578   5
  -2  -4 -22 4049.08 193.342   3
  -2   4  23 1654.55 107.075   5
  -2  -4 -23 1760.11 123.412   3
  -2  -4  23 1710.33 113.611   5
  -2  -4  24 52.9595 32.0578   5
  -2  -4 -24 134.653 46.5731   3
  -2   4  24 124.470 33.8896   5
  -2  -4  25 174.537 38.1883   5
  -2  -4 -25 209.791 40.8478   3
  -2  -4  26 786.490 58.0729   5
  -2  -4 -26 976.374 70.3857   3
   2  -4 -26 883.121 64.5192   3
   2   4  26 817.383 54.3314   4
  -2  -4 -27 1023.78 58.8759   3
   2   5   0 2203.73 200.339  10
   2   5  -1 15187.9 509.063  10
   2   5   1 15007.5 505.454  10
  -2   5   1 14683.4 313.208   1
  -2   5   2 542.174 68.3390   1
   2   5   2 467.156 107.167  10
   2   5  -2 749.693 127.650  10
   2   5  -3 105221. 1369.26  10
   2   5   3 103556. 1359.86  10
  -2   5   3 103364. 976.650   1
   2   5   4 3681.79 267.365  10
   2   5  -4 3775.63 271.142  10
  -2   5   4 4017.14 209.891   1
   2   5  -5 12815.8 497.852  10
   2   5   5 12647.1 503.035   1
   2   5   5 13288.2 513.038  10
  -2   5   5 12713.8 406.801   1
   2   5  -6 3856.07 285.470  10
   2   5   6 3568.40 275.499   1
  -2   5   6 3837.24 237.789   1
  -2   5   7 2933.41 221.484   1
   2   5   7 3145.94 269.482   1
   2   5  -7 2935.39 261.045  10
   2   5  -8 4395.40 325.610  10
  -2   5   8 4105.10 277.110   1
   2   5   8 3893.02 309.929   1
  -2   5   9 621.874 112.936   1
   2   5  -9 466.337 124.102  10
   2   5   9 494.945 122.295   1
   2   5 -10 111.567 91.6627  10
   2   5  10 111.922 73.0208   1
  -2   5  10 80.4489 62.0983   1
   2   5 -11 1328.23 203.129  10
  -2   5  11 1267.54 179.207   1
   2   5  11 1188.40 200.614   1
  -2   5  12 781.323 148.519   1
  -2  -5 -12 1241.65 102.322   3
  -2  -5  12 1065.32 92.0027   9
   2   5  12 1132.57 197.728   1
   2   5 -12 997.753 179.840  10
   2   5 -13 1008.83 192.877  10
   2   5  13 1184.23 207.597   1
  -2   5  13 1379.98 203.142   1
  -2  -5  13 1200.12 102.444   9
  -2  -5  13 1233.02 97.2380   5
  -2  -5 -13 1229.58 107.446   3
   2   5 -14 295.127 124.835  10
  -2  -5  14 369.533 57.4894   5
  -2   5  14 238.208 98.3959   1
  -2  -5 -14 402.132 71.7175   3
  -2  -5  14 406.682 66.1030   9
   2   5  14 413.069 143.977   1
  -2   5  15 1743.61 249.045   1
  -2  -5  15 2153.08 141.880   9
  -2  -5  15 2055.75 131.472   5
   2   5 -15 2309.47 294.836  10
   2   5  15 2223.51 299.392   1
  -2  -5 -15 2184.61 149.290   3
  -2  -5  16 494.018 74.7260   9
  -2   5  16 329.087 124.614   1
  -2  -5  16 399.939 66.9497   5
  -2  -5 -16 557.891 85.1407   3
   2   5 -16 641.694 162.944  10
   2   5  16 437.525 157.854   1
  -2  -5 -17 1330.58 122.413   3
  -2  -5  17 1461.19 122.067   9
  -2  -5  17 1447.32 116.340   5
  -2  -5  18 108.848 57.3242   9
  -2  -5  18 114.243 53.4251   5
  -2  -5 -18 122.282 56.4729   3
  -2   5  19 90.4789 40.9836   5
  -2  -5  19 54.5528 43.8621   5
  -2  -5  19-11.6546 45.2293   9
  -2  -5 -19-0.41378 49.8796   3
  -2   5  20 807.141 81.8836   5
  -2  -5  20 762.807 87.0395   5
  -2  -5  20 661.464 86.5800   9
  -2  -5 -20 699.380 92.5610   3
  -2  -5  21 5.02953 44.5310   9
  -2  -5  21 15.0338 35.5437   5
  -2   5  21-29.7566 34.5606   5
  -2  -5 -21-20.5151 49.1936   3
  -2  -5  22-16.2423 41.3518   9
  -2   5  22-15.0647 24.9294   5
  -2  -5 -22 17.7155 42.6114   3
  -2  -5  22-1.30472 35.9259   5
  -2  -5 -23 251.365 55.1325   3
  -2  -5  23 209.242 46.5955   5
   2   5  24 324.385 46.2558   4
  -2  -5  24 352.809 50.1776   5
  -2  -5 -24 372.937 57.3264   3
   2  -5 -24 342.698 48.9614   3
  -2  -5 -25 171.097 36.2381   3
  -2  -5  25 112.441 24.9955   5
   2  -5 -25 167.815 32.8385   3
   2   5  25 165.158 31.1704   4
  -2  -5 -26 6.04541 18.8602   3
  -2   5  26 13.9817 16.8074   4
   2   6   0 6042.00 348.855  10
   2   6   1 907.309 149.063  10
   2   6  -1 1062.05 154.257  10
   2   6   2 2484.02 230.462  10
   2   6  -2 2534.51 231.258  10
   2   6   3 3665.98 280.615  10
   2   6  -3 3841.00 289.463  10
   2   6   4 49129.9 1039.17  10
   2   6  -4 49685.0 1044.83  10
   2   6   4 50815.4 1058.82   1
  -2   6   5-23.8510 34.8139   1
   2   6  -5 0.46789 69.1078  10
   2   6   5 32.6579 74.5285   1
   2   6  -6 22296.0 722.951  10
   2   6   6 22041.0 732.159   1
  -2   6   6 21595.5 600.660   1
   2   6  -7-20.0469 60.7467  10
  -2   6   7-32.7755 43.5733   1
   2   6   7 14.0490 66.1060   1
   2   6   8 64898.0 1332.59   1
  -2   6   8 62819.7 1120.21   1
   2   6  -8 63474.0 1288.81  10
   2   6   9 3026.68 302.674   1
   2   6  -9 2900.13 288.435  10
  -2   6   9 2543.30 237.287   1
   2   6  10 368.214 112.318   1
  -2   6  10 492.885 114.039   1
   2   6 -10 233.851 98.6509  10
  -2  -6  11 1157.91 98.6889   9
  -2   6  11 1243.53 189.174   1
   2   6  11 1229.33 218.737   1
  -2  -6 -11 1018.17 93.5550   3
   2   6 -11 1127.55 198.504  10
   2   6 -12 36990.4 1108.29  10
  -2  -6  12 35289.5 534.463   9
  -2   6  12 36549.3 1026.89   1
  -2  -6 -12 34273.2 541.291   3
   2   6  12 37962.0 1166.63   1
  -2  -6  13 1954.30 132.648   9
  -2   6  13 2102.25 261.764   1
  -2  -6  13 1967.47 121.377   5
  -2  -6 -13 1914.54 135.904   3
   2   6  13 2116.16 291.921   1
   2   6 -13 1792.59 261.400  10
  -2  -6 -14 628.449 85.1066   3
  -2  -6  14 559.237 68.4141   5
  -2   6  14 679.366 155.237   1
   2   6  14 669.654 177.869   1
   2   6 -14 398.705 145.751  10
  -2  -6  14 710.833 86.4800   9
  -2  -6  15 41.0778 42.2098   9
  -2  -6  15 54.9769 39.0508   5
   2   6 -15 140.452 89.0452  10
  -2  -6 -15 92.2306 49.0200   3
  -2  -6  16 31097.8 497.143   5
  -2  -6  16 32152.0 546.918   9
  -2  -6 -16 32273.8 566.213   3
  -2  -6  17 1546.55 118.319   5
  -2  -6 -17 1486.07 129.436   3
  -2  -6  17 1410.55 121.571   9
  -2  -6  18 13242.8 324.810   5
  -2  -6 -18 13857.6 368.842   3
  -2  -6  18 13113.6 346.456   9
  -2  -6  19 1371.25 109.007   5
  -2  -6  19 1383.14 119.012   9
  -2  -6 -19 1220.64 114.865   3
  -2  -6 -20 2783.66 161.883   3
  -2  -6  20 2488.52 136.206   5
  -2  -6  20 2743.40 157.006   9
  -2  -6  21 245.768 58.8368   9
  -2  -6  21 104.633 38.4466   5
  -2  -6 -21 278.416 62.1277   3
   2  -6 -22 9089.65 233.473   3
  -2  -6  22 9474.70 233.830   5
  -2  -6 -22 9859.78 269.326   3
   2   6  22 9672.04 254.857   4
  -2  -6  23-12.8176 22.2200   5
   2  -6 -23 0.10463 23.2628   3
   2   6  23 42.1452 31.4426   4
  -2  -6 -23 5.48959 32.2678   3
  -2   6  24 47.0209 27.7626   4
   2   6  24 55.4269 24.9209   4
  -2  -6 -24 47.0496 28.5724   3
  -2  -6 -25 106.425 27.7561   3
   2   6  25 107.857 23.6652   4
  -2   6  25 156.981 30.0118   4
   2   7   0 6092.65 379.819  10
   2   7  -1 6151.91 382.512  10
   2   7   1 6340.26 391.444  10
   2   7  -2 10448.2 502.382  10
   2   7   2 10564.8 506.766  10
   2   7  -3 29378.5 847.382  10
   2   7   3 28805.6 845.704  10
   2   7  -4 16000.2 640.944  10
   2   7   4 16472.8 649.166  10
   2   7   4 16730.4 667.850   1
   2   7   5 2399.17 264.896   1
   2   7  -5 2580.57 264.639  10
   2   7  -6 694.854 147.810  10
   2   7   6 789.368 160.947   1
   2   7  -7 1419.48 207.820  10
   2   7   7 1387.94 205.363   1
   2   7  -8 13667.9 635.736  10
   2   7   8 13285.2 647.313   1
  -2   7  -8 13020.3 312.281   6
   2   7  -9 25.5745 85.7228  10
   2   7   9 56.0893 71.9957   1
  -2  -7   9 68.4725 37.7355   9
  -2   7  -9 21.8084 30.2038   6
   2   7   9-9.90592 31.0070   4
   2   7 -10 2243.23 269.536  10
  -2  -7  10 2537.64 143.680   9
  -2  -7 -10 2374.90 139.869   3
   2   7  10 2317.25 293.457   1
   2   7  10 2311.01 139.781   4
  -2   7 -10 2611.47 150.274   6
  -2  -7 -11 4140.58 188.013   3
  -2  -7  11 4078.25 186.925   9
   2   7 -11 3837.95 363.853  10
   2   7  11 4369.89 405.216   1
   2   7  11 4467.44 197.914   4
  -2  -7  12 3022.65 163.579   9
  -2  -7 -12 3079.68 166.525   3
   2   7 -12 2943.11 324.355  10
   2   7  12 2977.05 165.948   4
   2   7  12 2886.38 340.430   1
   2   7 -13 1463.26 232.473  10
  -2  -7  13 1041.14 101.537   9
   2   7  13 1220.40 224.450   1
  -2  -7 -13 1327.50 115.042   3
   2   7  13 1166.22 109.411   4
  -2  -7 -14 865.697 96.2462   3
   2   7  14 653.162 84.3951   4
  -2  -7  14 704.416 87.4025   9
  -2  -7  15 99.4828 54.1075   9
  -2  -7 -15 159.746 52.9485   3
   2   7  15 117.762 53.6132   4
  -2  -7  16 87.4388 49.3093   9
  -2  -7 -16 24.5486 46.1291   3
   2   7  16 47.3517 41.3779   4
  -2  -7  17 1287.74 114.812   9
   2   7  17 1176.82 111.968   4
  -2  -7 -17 1410.68 121.403   3
  -2  -7  18 581.776 84.4325   9
  -2  -7 -18 491.873 78.6682   3
   2   7  18 587.930 81.3445   4
  -2  -7 -19 55.1559 43.8603   3
  -2  -7  19 17.0974 39.1954   9
   2   7  19 53.5066 45.1824   4
  -2  -7 -20 1990.23 129.146   3
  -2  -7  20 2132.70 132.691   9
   2   7  20 2145.33 133.446   4
  -2  -7  21 1202.32 98.5766   9
   2   7  21 1250.75 98.5656   4
  -2  -7 -21 1077.32 91.9457   3
  -2  -7 -22 213.807 45.6480   3
   2   7  22 135.379 38.0648   4
  -2   7  22 150.607 42.0150   4
   2   7  23 95.8957 32.7968   4
  -2  -7 -23 85.6988 30.1080   3
  -2   7  23 96.4206 33.5932   4
  -2  -7 -24 106.401 26.1474   3
   2   7  24 63.4138 21.5083   4
  -2   7  24 107.474 27.3288   4
   2   8   0 33716.7 970.687  10
   2   8   1 30055.6 916.164  10
   2   8  -1 30366.6 915.834  10
   2   8  -2 737.100 145.659  10
   2   8   2 610.482 132.594  10
   2   8   3 11326.5 588.023   1
   2   8   3 11602.9 578.631  10
   2   8  -3 11294.5 564.030  10
   2   8   4 5473.78 413.482   1
   2   8  -4 5806.13 412.034  10
   2   8   4 5739.87 207.174   4
   2   8   5 12317.0 627.973   1
   2   8  -5 11971.0 592.979  10
   2   8   5 11670.8 297.228   4
  -2   8  -5 11487.5 291.076   6
   2   8  -6 49.5073 61.1316  10
   2   8   6 115.574 37.3239   4
  -2   8  -6 117.654 41.3153   6
   2   8  -6 149.109 39.9406   6
   2   8   6 102.243 73.1950   1
   2   8  -7 4406.25 178.422   6
   2   8  -7 4911.07 396.351  10
   2   8   7 5110.73 420.880   1
  -2   8   7 4522.71 179.627   4
   2   8   7 4812.53 198.649   4
  -2   8  -7 4905.98 200.146   6
  -2  -8   8 6201.82 221.713   9
   2   8  -8 5765.56 436.428  10
   2   8   8 6930.74 500.181   1
   2   8   8 6498.63 235.556   4
  -2   8   8 5914.12 210.012   4
  -2   8  -8 6485.63 232.678   6
   2   8  -8 6322.64 214.830   6
  -2  -8   9 5.98796 34.0012   9
   2   8  -9 14.2385 75.3416  10
   2   8   9 24.8157 34.9421   4
  -2   8   9 38.0531 34.8070   4
   2   8   9-39.5592 74.4562   1
  -2   8  -9 6.31086 34.1645   6
   2   8  -9 108.443 41.2146   6
   2   8 -10 1233.54 212.452  10
   2   8  10 1547.19 244.005   1
  -2   8  10 1400.27 112.224   4
  -2  -8  10 1506.08 116.974   9
   2   8  10 1685.87 127.242   4
  -2   8 -10 1551.18 121.483   6
   2   8 -10 1501.52 107.670   6
   2   8 -11 22580.3 900.209  10
  -2  -8  11 23576.6 454.119   9
  -2  -8 -11 22580.8 426.278   3
   2   8  11 24317.6 470.699   4
   2   8  11 23427.4 973.278   1
  -2   8  11 23191.4 446.554   4
   2   8 -11 22467.9 409.789   6
   2   8 -12 20189.4 392.487   6
   2   8  12 21471.7 449.766   4
  -2  -8 -12 20796.0 417.113   3
  -2  -8  12 21500.2 438.843   9
   2   8 -12 19575.1 850.803  10
  -2   8  12 21583.1 439.193   4
  -2  -8  13 9405.26 295.423   9
  -2   8  13 9471.50 297.818   4
  -2  -8 -13 9365.36 284.929   3
   2   8  13 9394.49 300.994   4
  -2  -8 -14 2421.31 148.984   3
  -2   8  14 2386.39 154.845   4
  -2  -8  14 2436.15 155.627   9
   2   8  14 2480.02 159.682   4
  -2   8  15 8796.11 289.570   4
  -2  -8  15 9205.09 288.939   9
  -2  -8 -15 8357.57 271.417   3
   2   8  15 8846.80 293.558   4
  -2   8  16 3051.19 171.529   4
  -2  -8  16 2831.05 161.144   9
  -2  -8 -16 3028.93 163.556   3
   2   8  16 2898.87 168.903   4
  -2  -8 -17 133.914 47.4593   3
  -2  -8  17 75.7729 42.8252   9
   2   8  17 14.7476 38.9716   4
  -2   8  17 109.026 47.5042   4
  -2  -8 -18 2566.15 143.097   3
  -2  -8  18 2461.45 145.593   9
   2   8  18 2299.00 141.799   4
  -2   8  18 2439.69 147.259   4
  -2  -8  19 530.288 73.3441   9
  -2   8  19 584.871 74.3129   4
  -2  -8 -19 517.099 66.8822   3
   2   8  19 450.561 66.8959   4
  -2   8  20 633.780 71.2179   4
  -2  -8 -20 601.828 66.6869   3
  -2  -8  20 612.897 70.4119   9
   2   8  20 643.492 73.5752   4
  -2   8  20 443.787 49.1052   7
  -2  -8 -21 1844.85 101.654   3
  -2  -8  21 2135.65 113.947   9
   2   8  21 2154.25 114.772   4
  -2   8  21 2060.31 110.292   4
   2   8  22 169.436 36.6879   4
  -2  -8 -22 276.423 39.5168   3
  -2   8  22 249.464 39.3828   4
   2   8  23 333.922 38.6949   4
  -2  -8 -23 219.943 30.1799   3
  -2   8  23 262.117 33.2757   4
   2   9   0 555.239 131.720  10
  -2   9   0 540.318 68.6757   7
  -2   9   0 512.387 64.1747   6
   2   9   0 578.293 72.5230   6
   2   9   1 8448.48 523.696  10
   2   9  -1 8514.04 517.497  10
  -2   9  -1 8450.22 246.988   7
  -2   9  -1 7725.75 243.632   6
  -2   9   1 8105.29 243.941   6
   2   9  -1 8406.90 259.176   6
  -2   9   1 8588.29 256.643   7
   2   9   2 309.794 122.180  10
   2   9   2 401.318 135.217   1
  -2   9  -2 384.829 56.5218   7
  -2   9   2 400.060 60.7067   7
   2   9  -2 204.448 96.8424  10
  -2   9  -2 307.759 60.3274   6
  -2   9   2 439.685 62.2786   6
   2   9  -2 355.071 60.4089   6
   2   9  -3 577.169 134.928  10
   2   9   3 520.739 160.270   1
  -2   9  -3 400.183 55.2905   7
  -2   9  -3 397.428 61.4869   6
  -2   9   3 469.515 61.9526   6
   2   9  -3 442.403 63.8360   6
   2   9   4 8022.61 536.961   1
   2   9  -4 6842.27 467.802  10
  -2   9   4 7358.66 230.267   4
  -2   9  -4 7492.55 244.350   6
   2   9  -4 7872.03 247.643   6
  -2   9   4 7160.56 226.084   6
   2   9  -5 785.060 162.297  10
   2   9   5 869.057 90.1652   4
  -2   9   5 759.052 77.1998   4
  -2   9  -5 712.737 80.8405   6
   2   9  -5 941.631 91.0608   6
  -2   9   5 724.781 74.4851   6
   2   9   5 797.953 174.892   1
  -2   9  -6 7765.97 256.761   6
   2   9  -6 7617.78 502.510  10
   2   9   6 8005.56 553.217   1
   2   9   6 8167.41 267.298   4
   2   9  -6 7993.35 250.257   6
  -2   9   6 7699.39 240.189   4
  -2  -9   7 112.606 41.8903   9
   2   9  -7 92.7976 73.3589  10
   2   9   7 172.758 53.1706   4
  -2   9   7 209.639 53.4045   4
  -2   9  -7 82.4138 46.7021   6
   2   9  -7 122.166 39.8382   6
   2   9   7 91.2915 86.0981   1
   2   9   8 16798.4 812.599   1
  -2  -9   8 15949.5 364.087   9
  -2   9   8 14913.1 343.221   4
   2   9   8 15801.8 378.089   4
  -2   9  -8 16035.1 377.152   6
   2   9  -8 15661.2 348.848   6
   2   9  -8 14808.9 716.664  10
   2   9  -9 1887.29 125.738   6
  -2  -9   9 1953.18 133.779   9
   2   9   9 1708.80 269.486   1
  -2   9   9 1799.28 124.078   4
   2   9   9 1977.89 140.215   4
  -2   9  -9 2083.11 141.774   6
   2   9  -9 1929.50 263.477  10
  -2  -9  10 7986.77 264.303   9
   2   9  10 7999.15 278.707   4
  -2   9  10 7539.84 253.137   4
  -2   9 -10 8032.19 277.860   6
   2   9 -10 7690.80 247.285   6
   2   9 -11 2500.04 143.299   6
  -2  -9  11 2490.83 152.064   9
   2   9  11 2674.20 164.646   4
  -2   9  11 2429.58 147.320   4
  -2  -9  12 473.600 71.6343   9
   2   9 -12 421.421 63.8357   6
   2   9  12 463.236 77.7280   4
  -2   9  12 441.355 69.5580   4
  -2  -9  13 196.785 53.1514   9
   2   9  13 230.470 63.5190   4
  -2   9  13 239.486 55.2027   4
  -2  -9  14 335.951 60.2679   9
   2   9  14 380.787 69.1254   4
  -2   9  14 434.228 71.9634   4
  -2  -9  15 563.453 75.7246   9
   2   9  15 483.071 76.2494   4
  -2   9  15 432.776 70.0375   4
  -2  -9  16 175.472 47.7749   9
  -2  -9 -16 98.6538 36.5712   3
   2   9  16 143.767 52.4388   4
  -2   9  16 165.845 48.0825   4
  -2  -9 -17 191.825 43.7751   3
  -2  -9  17 265.978 55.4130   9
   2   9  17 264.488 57.9912   4
  -2   9  17 262.082 55.2534   4
  -2  -9 -18 319.959 48.3742   3
  -2   9  18 375.481 55.2679   7
   2   9  18 395.375 63.0580   4
  -2   9  18 483.810 66.2585   4
  -2  -9  18 359.560 54.5277   9
  -2   9  19 10.4704 25.9615   7
  -2  -9  19 21.2883 28.8768   9
  -2  -9 -19 5.00184 24.5329   3
   2   9  19 67.2827 38.8896   4
  -2   9  19 32.8231 27.3857   4
  -2   9  20-4.87950 17.9375   7
  -2  -9  20 27.3546 26.6386   9
   2   9  20 37.0813 30.8745   4
  -2   9  20 14.2609 23.9819   4
   2   9  21 938.310 67.4996   4
  -2   9  21 957.302 64.4023   4
   2   9  22 42.1917 20.1126   4
   2  10   0-47.7250 72.8816  10
  -2  10   0 9.40094 31.1763   7
  -2  10   0-5.25584 33.5006   6
   2  10   0 6.56271 35.8574   6
   2  10   1 19086.9 863.046   1
  -2  10  -1 18633.3 375.279   7
  -2  10   1 18043.3 381.803   7
   2  10  -1 17632.0 781.379  10
  -2  10  -1 17426.7 377.224   6
  -2  10   1 17259.4 370.114   6
   2  10  -1 18287.5 396.700   6
   2  10   1 18365.0 402.292   6
   2  10  -2 125.135 80.5206  10
  -2  10  -2 287.383 52.4516   7
  -2  10   2 346.530 60.2945   7
  -2  10  -2 289.100 57.0795   6
  -2  10   2 314.816 60.2190   6
   2  10  -2 265.696 58.2639   6
   2  10   2 202.071 57.6929   6
   2  10   3 3985.46 401.059   1
   2  10  -3 3588.52 349.575  10
  -2  10   3 3813.90 181.622   7
  -2  10  -3 3546.07 173.357   6
  -2  10   3 3513.96 167.468   6
   2  10  -3 3666.61 179.246   6
  -2  10   4 239.680 62.0450   7
   2  10  -4 111.895 79.4093  10
   2  10   4 41.1817 77.0676   1
  -2  10  -4 114.122 46.5261   6
   2  10  -4 163.166 47.8767   6
  -2  10   4 132.934 41.1016   6
  -2  10  -5 13762.6 348.859   6
  -2 -10   5 13580.2 328.827   9
   2  10  -5 13073.5 676.184  10
  -2  10   5 12653.6 310.195   6
   2  10  -5 13586.5 338.320   6
  -2 -10   6 2438.45 143.873   9
  -2  10  -6 2602.13 155.357   6
   2  10  -6 2622.87 150.427   6
  -2  10   6 2362.37 135.301   6
  -2 -10   7 5626.53 216.748   9
   2  10   7 5500.06 233.122   4
  -2  10   7 5413.00 207.479   4
  -2  10  -7 5905.45 233.645   6
   2  10  -7 5647.48 215.727   6
  -2 -10   8 308.210 59.0835   9
  -2  10  -8 228.804 59.6251   6
   2  10   8 179.452 58.5506   4
  -2  10   8 300.032 56.3899   4
   2  10  -8 268.694 53.8891   6
  -2 -10   9 800.860 88.2416   9
   2  10   9 693.601 88.8001   4
  -2  10   9 625.278 76.7351   4
   2  10  -9 688.350 83.9493   6
  -2  10  -9 717.605 89.9081   6
   2  10  10 56.0869 55.8341   4
  -2  10  10-23.2793 42.1801   4
   2  10 -10 32.7623 36.5682   6
  -2 -10  10 26.1811 39.0223   9
  -2 -10  11 6074.97 227.170   9
   2  10  11 5965.34 241.055   4
  -2  10  11 5694.09 219.625   4
   2  10 -11 5851.09 214.276   6
  -2 -10  12 79.3019 35.6899   9
  -2  10  12 10.1352 34.8366   4
  -2 -10  13 563.266 72.0195   9
  -2  10  13 713.785 82.5814   4
   2  10  13 701.603 90.1857   4
  -2 -10  14 14.0016 34.5170   9
   2  10  14 1.42153 44.2318   4
  -2  10  14 50.1713 38.1722   4
   2  10  15 2101.17 135.454   4
  -2 -10  15 2147.41 125.269   9
  -2  10  15 2081.43 125.959   4
  -2 -10  16 237.846 46.9530   9
  -2  10  16 339.555 56.2055   7
   2  10  16 390.295 65.5412   4
  -2  10  16 315.247 51.1494   4
  -2 -10  17 1341.00 92.2412   9
  -2  10  17 1332.84 93.0702   7
   2  10  17 1469.65 103.676   4
  -2  10  17 1428.36 96.8243   4
  -2 -10  18 741.430 65.5418   9
  -2  10  18 707.540 63.9582   7
   2  10  18 777.809 71.7812   4
  -2  10  18 781.070 66.8335   4
  -2 -10  19 1274.78 76.4550   9
   2  10  19 1392.11 85.9549   4
  -2  10  19 1233.23 74.2282   7
  -2  10  19 1288.97 76.3280   4
   2  10  20 103.982 29.1660   4
  -2  10  20 109.598 22.7289   7
  -2  11   0 1255.03 102.184   7
  -2  11   0 1242.59 105.091   6
   2  11   0 1304.91 113.023   6
  -2  11   1 8946.57 270.198   7
  -2  11  -1 9092.35 259.951   7
  -2  11  -1 9177.21 278.368   6
  -2  11   1 8966.69 271.046   6
   2  11  -1 9195.36 288.135   6
   2  11   1 9272.03 292.625   6
  -2  11   2 371.969 64.7449   7
  -2  11  -2 382.539 65.5971   6
  -2  11   2 418.187 64.6683   6
   2  11  -2 456.820 74.6307   6
   2  11   2 311.888 64.7410   6
  -2  11   3 3741.61 180.464   7
   2  11   3 3797.06 190.487   6
  -2  11  -3 3860.84 184.420   6
  -2  11   3 3703.97 173.774   6
   2  11  -3 3817.64 186.571   6
  -2  11   4 59.1604 40.3599   7
  -2  11  -4 13.3732 38.5825   6
   2  11  -4 55.1676 45.2587   6
  -2  11   4 50.4794 31.7448   6
   2  11   4 88.7586 49.2266   6
  -2  11  -5 7373.98 257.827   6
  -2  11   5 6965.30 248.612   7
   2  11  -5 7613.66 255.310   6
  -2  11   5 6653.97 226.739   6
   2  11   5 7445.97 266.988   6
  -2  11   6 115.978 44.2424   7
  -2  11  -6 183.403 52.6804   6
   2  11  -6 156.546 50.6984   6
  -2  11   6 67.6484 33.2913   6
  -2  11   7 1183.87 106.572   7
  -2  11  -7 1174.17 108.012   6
   2  11  -7 1192.40 103.753   6
  -2  11   7 1031.30 88.3961   6
  -2 -11   8 623.105 73.0110   9
  -2  11   8 518.684 76.8738   7
  -2  11  -8 704.210 87.8117   6
   2  11  -8 575.599 71.9973   6
  -2 -11   9 327.450 53.0728   9
  -2  11   9 314.466 59.8408   7
   2  11  -9 345.311 60.0046   6
   2  11 -10 215.379 44.5093   6
  -2 -11  10 365.707 56.9735   9
  -2 -11  11-16.7150 26.0407   9
   2  11 -11 4.18471 29.6799   6
  -2  11  12 0.76166 32.8424   4
  -2  11  12 26.4253 42.7114   7
  -2 -11  12-29.2607 32.7465   9
  -2 -11  13 32.5714 27.1750   9
  -2  11  13-14.1726 31.5837   4
  -2  11  13 24.4535 34.6689   7
  -2 -11  14 457.906 55.2468   9
  -2  11  14 338.831 51.6166   4
  -2  11  14 424.106 60.2627   7
  -2 -11  15 304.276 44.6844   9
  -2  11  15 311.514 47.3964   4
  -2  11  15 343.916 53.7116   7
  -2 -11  16 462.156 49.7401   9
  -2  11  16 450.502 55.7360   7
  -2 -11  17 38.9386 21.4619   9
  -2  11  17 37.3016 24.7047   7
  -2  11  18 8.05028 17.7231   7
   2  11  19-26.5080 18.6967   6
  -2  12   0 2049.94 121.311   7
  -2  12   0 2106.03 131.393   6
   2  12   0 2160.32 143.366   6
  -2  12   1 91.2353 37.3341   7
  -2  12  -1 132.028 46.8422   6
  -2  12   1 149.099 45.4315   6
   2  12  -1 124.807 46.9060   6
   2  12   1 87.0190 45.3211   6
  -2  12  -2 140.617 47.4367   6
  -2  12   2 50.9747 29.7982   7
  -2  12   2 117.697 40.1344   6
   2  12  -2 139.891 48.7884   6
   2  12   2 89.4362 44.8670   6
  -2  12   3 639.098 75.8093   7
   2  12   3 688.532 86.6331   6
  -2  12  -3 605.878 75.9334   6
  -2  12   3 536.590 69.2307   6
   2  12  -3 636.321 80.8722   6
  -2  12   4 1661.80 120.532   7
  -2  12  -4 1810.16 125.517   6
   2  12  -4 1659.54 119.290   6
  -2  12   4 1676.67 111.938   6
   2  12   4 1757.83 129.545   6
  -2  12   5 1.33837 35.7200   7
  -2  12  -5 54.2773 40.8701   6
   2  12  -5-30.7814 41.7859   6
  -2  12   5 29.9836 27.1182   6
   2  12   5-45.9942 46.2609   6
  -2  12   6 303.064 56.7111   7
  -2  12  -6 319.427 59.5430   6
   2  12  -6 208.853 49.2600   6
  -2  12   6 267.370 48.5008   6
   2  12   6 250.278 59.8885   6
  -2  12  -7-9.29556 38.0589   6
  -2  12   7 25.3590 35.8859   7
   2  12  -7 35.2843 33.0892   6
   2  12   7 58.7949 42.8399   6
  -2  12   8 2002.14 129.113   7
   2  12  -8 2152.12 127.339   6
   2  12   8 2126.55 139.940   6
  -2  12   9 189.869 50.8957   7
   2  12  -9 238.820 49.6898   6
   2  12   9 271.913 61.8126   6
  -2  12  10-32.3083 36.5029   7
   2  12 -10-5.23374 27.0083   6
   2  12  10 13.6467 39.1642   6
  -2  12  11 438.769 64.9887   7
   2  12  11 470.841 68.9622   6
  -2  12  12 2011.79 119.682   7
   2  12  12 2272.80 130.990   6
  -2  12  13 1852.54 108.667   7
   2  12  13 1982.62 117.332   6
  -2  12  14 17.2270 25.8240   7
   2  12  14 45.3306 29.4467   6
  -2  12  15 22.0074 23.3131   7
   2  12  15 47.8743 28.0330   6
  -2  12  16 428.018 46.3631   7
   2  12  16 383.698 43.8485   6
  -2  12  17 303.551 33.9036   7
   2  12  17 310.581 35.5276   6
  -2  13   0 919.960 81.8380   6
   2  13   0 967.225 95.6331   6
  -2  13   1 22.5744 25.9785   7
  -2  13  -1 52.5101 34.4468   6
  -2  13   1 110.208 36.6556   6
   2  13  -1 1.57218 38.5539   6
   2  13   1 52.2071 40.8626   6
  -2  13   2 3.27448 23.6042   7
  -2  13  -2-10.8554 33.9136   6
  -2  13   2 2.15431 29.8500   6
   2  13  -2 7.35951 35.2556   6
   2  13   2 6.14290 35.0696   6
  -2  13   3 861.999 76.5254   7
  -2  13  -3 956.062 86.6270   6
  -2  13   3 977.654 80.4961   6
   2  13  -3 1034.66 91.4291   6
   2  13   3 1046.31 95.4141   6
  -2  13  -4 452.455 62.4726   6
  -2  13   4 369.655 52.5823   7
   2  13  -4 450.395 62.8495   6
  -2  13   4 349.140 49.9755   6
   2  13   4 410.693 65.8152   6
  -2  13   5 169.058 42.8173   7
  -2  13  -5 192.199 48.5338   6
   2  13  -5 135.089 38.9039   6
  -2  13   5 159.426 37.3746   6
   2  13   5 151.945 48.5190   6
   2  13  -6 96.3495 36.4047   6
  -2  13   6 45.3428 31.1233   7
  -2  13  -6 81.7999 40.2196   6
  -2  13   6 84.3561 29.4429   6
   2  13   6 40.2512 34.8291   6
  -2  13   7 820.180 77.6486   7
   2  13  -7 873.664 78.7451   6
   2  13   7 956.849 89.7807   6
   2  13  -8 574.830 62.5302   6
  -2  13   8 515.231 62.1989   7
   2  13   8 535.029 70.9816   6
  -2  13   9 953.570 81.3708   7
   2  13   9 1016.63 88.2911   6
  -2  13  10 27.9193 30.4765   7
   2  13  10 39.1864 33.0474   6
  -2  13  11 451.165 54.7348   7
   2  13  11 462.172 58.0799   6
  -2  13  12 113.600 33.4534   7
   2  13  12 125.043 36.6462   6
  -2  13  13 54.8206 24.5269   7
   2  13  13 44.7721 23.5379   6
  -2  13  14-39.3327 23.1219   7
   2  13  14-41.0376 21.6144   6
  -2  13  15 10.5381 13.4234   7
  -2  14   0-2.03087 21.9777   6
   2  14   0 3.18553 27.3617   6
  -2  14  -1 293.182 45.0274   6
  -2  14   1 294.234 41.5948   6
   2  14  -1 251.505 43.7807   6
   2  14   1 326.175 51.6633   6
  -2  14  -2 149.577 37.8671   6
  -2  14   2 126.432 31.4709   6
   2  14  -2 107.058 31.8701   6
   2  14   2 216.386 46.4633   6
  -2  14   3 1387.95 76.9373   7
  -2  14  -3 1697.42 96.5204   6
  -2  14   3 1506.58 83.7684   6
   2  14  -3 1735.90 99.4839   6
   2  14   3 1931.07 110.694   6
  -2  14   4 150.495 30.7204   7
  -2  14   4 125.655 26.4495   6
   2  14  -4 175.937 38.3227   6
   2  14   4 225.032 46.6798   6
  -2  14   5 41.7872 21.9360   7
   2  14  -5 39.5780 28.2968   6
   2  14   5 12.7931 28.4844   6
  -2  14   6 194.204 33.7073   7
   2  14  -6 199.747 36.9432   6
   2  14   6 222.618 43.0330   6
  -2  14   7 2503.93 106.880   7
   2  14  -7 2690.98 109.683   6
  -2  14   8 694.621 57.6308   7
   2  14   8 861.653 69.0646   6
  -2  14   9 190.379 33.7266   7
   2  14   9 280.935 42.0808   6
  -2  14  10-10.2527 20.5703   7
   2  14  10 31.3092 23.6250   6
  -2  14  11 1608.74 73.4115   7
   2  14  11 1727.20 79.7288   6
   2  15   0 101.879 25.2682   6
   2  15  -1 66.5555 22.2621   6
   2  15   1 53.8295 24.9616   6
   2  15  -2 95.1410 25.4619   6
   2  15   2 55.6439 21.8290   6
   2  15  -3 221.229 32.5152   6
   2  15   3 215.321 33.8593   6
   2  15  -4 157.933 25.9766   6
   2  15   4 186.039 30.5876   6
   2  15   5 562.316 46.8105   6
   2  15   6 29.0012 19.6132   6
   3   0   0-0.52565 33.0832  10
   3   0  -1-4.40796 33.1960  10
   3   0   1-25.4494 38.5691  10
   3   0  -2 45733.2 800.088   2
   3   0   2 44934.7 528.008   1
   3   0  -2 45067.0 640.550  10
   3   0   2 45668.7 636.027  10
   3   0  -3-56.4225 53.1689   2
   3   0  -3 4.21910 38.9617  10
   3   0   3 16.0071 26.2709   1
   3   0   4 120.158 38.2852   1
   3   0  -4 157.138 60.1288   2
   3   0  -4 188.334 57.7225  10
   3   0  -5 45.0447 52.6946  10
   3   0   5-1.54414 30.1490   1
   3   0  -5 19.7641 41.8059   2
   3   0  -6 8198.95 336.474  10
   3   0   6 8069.43 295.424   1
   3   0  -6 7968.65 330.070   2
   3   0  -7 87.0607 54.8094   2
   3   0  -7 33.8029 62.1443  10
   3   0   7-12.1052 35.9585   1
   3   0  -8 82983.9 1201.87  10
   3   0   8 83469.5 1092.31   1
   3   0  -9 27.2441 47.8721  10
   3   0   9 18.3511 42.5811   1
   3   0 -10 20818.0 668.583  10
   3   0  10 17999.8 570.787   1
   3   0  11-30.3250 43.8900   1
   3   0  11 7.63897 39.4072   2
   3   0  12 10303.8 479.600   1
   3   0  13-9.79217 40.4965   1
  -3   0  14 8394.17 253.713   5
   3   0  14 9039.66 494.677   1
  -3   0 -14 8292.63 259.945   3
  -3   0  15-62.3352 40.3473   9
  -3   0  15 15.3177 36.9384   5
  -3   0 -15 39.5381 37.4953   3
   3   0  15 30.8764 49.3332   1
   3   0 -16 87.9389 108.448  10
  -3   0  16-7.41725 34.1734   9
  -3   0  16-3.88317 37.1032   5
  -3   0 -16 20.9302 33.4305   3
  -3   0  17 20.9228 31.8765   9
  -3   0  17-15.9460 42.5995   5
   3   0 -17-43.5887 75.8767  10
  -3   0 -17 10.9050 35.8070   3
  -3   0  18 2248.48 147.393   5
  -3   0  18 2198.52 136.500   9
  -3   0 -18 1987.46 139.552   3
  -3   0  19-4.23385 34.7027   9
  -3   0  19 20.8458 44.3362   5
  -3   0 -19-55.8458 48.0339   3
  -3   0  20 732.924 92.5622   5
  -3   0 -20 630.283 83.6896   3
  -3   0 -21-17.8449 39.0258   3
  -3   0  21-23.5670 48.1628   5
  -3   0  22 5888.42 224.323   5
  -3   0 -22 5761.28 217.840   3
  -3   0  23-2.34857 42.8253   5
  -3   0 -23-24.9989 35.5049   3
  -3   0  24 1399.27 103.349   5
  -3   0 -24 1242.60 91.0034   3
  -3   0 -25 21.0712 28.5570   3
  -3   0  25 24.9262 34.9520   5
  -3   0  26 2686.43 112.332   5
  -3   0 -26 2365.67 90.8536   3
  -3   0  27-15.8389 15.8079   5
   3  -1   0-11.3703 30.8794  10
   3   1   0-39.1976 50.6228  10
   3   1   0-8.57693 46.5243   2
   3  -1   0 3.05319 7.17477   1
   3   1  -1 59772.0 918.994   2
   3   1   1 59911.0 933.715   2
   3  -1   1 57656.3 591.785  10
   3   1  -1 59254.4 805.989  10
   3  -1  -1 57235.4 611.726  10
   3   1   1 57704.5 784.107  10
   3   1   2 44437.6 811.865   2
   3   1   2 43341.8 694.097  10
   3   1  -2 44578.7 709.890  10
   3  -1  -2 42226.5 549.607  10
   3   1  -2 44137.4 787.296   2
   3  -1  -3 2269.37 138.802  10
   3   1  -3 2389.27 172.690  10
   3   1   3 2433.66 156.958   1
   3   1   3 2271.90 167.988  10
   3   1   3 2267.88 191.443   2
   3   1  -3 2507.28 190.002   2
   3  -1  -4 29270.5 526.286  10
   3   1   4 28413.0 659.236   2
   3  -1   4 27726.9 384.142   1
   3   1   4 29544.2 554.972   1
   3   1  -4 28804.7 609.394  10
   3   1  -4 29986.3 652.467   2
   3  -1  -5 4203.35 217.412  10
   3   1  -5 4618.75 257.038  10
   3   1   5 4524.23 266.243   2
   3  -1   5 4459.41 178.911   1
   3  -1  -5 4803.43 258.628   2
   3   1   5 4470.74 227.988   1
   3   1  -5 4455.83 254.818   2
   3  -1  -6 35102.9 680.438   2
   3  -1  -6 35320.1 669.402  10
   3  -1   6 33091.4 542.646   1
   3   1   6 35084.9 729.790   2
   3   1  -6 34782.6 727.322  10
   3   1   6 35212.9 673.250   1
   3   1   7 79.4487 54.7107   1
   3   1   7 13.7262 42.8297   2
   3  -1  -7 135.403 58.9970  10
   3  -1  -7 114.291 45.7429   2
   3   1  -7 106.452 64.7829  10
   3  -1   7 88.3965 45.5684   1
   3   1   8 23532.8 602.261   2
   3   1  -8 24135.0 670.427  10
   3  -1   8 22490.7 531.036   1
   3   1   8 23891.0 622.277   1
   3  -1  -8 23505.4 552.592   2
   3   1   9 15457.6 485.427   2
   3   1  -9 15484.9 565.774  10
   3  -1   9 15076.9 467.440   1
   3   1   9 15610.8 533.019   1
   3   1 -10 9407.45 466.860  10
   3  -1  10 8786.45 381.396   1
   3   1  10 9005.45 429.654   1
   3   1  10 8971.99 367.186   2
   3   1  11 74445.9 1285.46   1
   3   1 -11 73825.9 1373.47  10
   3  -1  11 73917.7 1185.86   1
   3   1 -12 7969.06 475.437  10
   3   1  12 7537.11 431.982   1
   3   1 -13 1726.71 233.892  10
   3   1  13 2245.05 250.279   1
  -3  -1  14 251.304 46.8437   9
   3   1 -14 162.050 112.952  10
  -3  -1  14 274.726 55.8840   5
  -3   1  14 278.486 53.8177   5
   3   1  14 226.706 117.627   1
  -3  -1 -14 305.027 57.5970   3
  -3   1 -14 156.560 45.7740   3
   3   1 -15 11731.5 647.767  10
  -3   1  15 11453.8 301.742   5
  -3  -1  15 11489.7 308.968   5
  -3  -1  15 11436.0 294.795   9
   3   1  15 11008.7 592.167   1
  -3   1 -15 10935.9 296.635   3
  -3  -1 -15 11567.6 321.282   3
  -3   1 -16 1751.59 123.395   3
  -3  -1  16 1961.53 133.281   5
   3   1  16 1312.28 212.226   1
   3   1 -16 1923.93 276.248  10
  -3   1  16 1842.69 127.280   5
  -3  -1 -16 2369.28 151.601   3
  -3  -1  16 1884.88 125.854   9
  -3   1 -17 2163.87 139.404   3
  -3  -1  17 2130.21 143.825   5
  -3  -1 -17 2129.57 145.371   3
  -3  -1  17 2200.65 137.793   9
  -3   1  17 2160.26 142.355   5
   3   1 -17 1936.05 291.431  10
   3   1  17 2304.54 295.766   1
  -3  -1  18 690.694 84.3602   9
  -3   1  18 685.071 89.1024   5
  -3  -1  18 668.236 86.5946   5
  -3  -1 -18 623.849 86.9913   3
  -3   1 -18 520.463 73.3237   3
  -3   1  19 1664.05 128.847   5
  -3  -1  19 1385.92 123.613   5
  -3   1 -19 1445.19 115.146   3
  -3  -1 -19 1442.95 124.613   3
  -3  -1  19 1416.34 115.609   9
  -3   1  20 1634.45 129.472   5
  -3   1 -20 1568.64 118.843   3
  -3  -1 -20 1750.84 136.476   3
  -3  -1  20 1641.91 119.996   9
  -3  -1  20 1829.43 134.501   5
  -3   1  21 5753.25 225.204   5
  -3   1 -21 5429.48 211.080   3
  -3  -1  21 5961.60 233.696   5
  -3  -1 -21 5630.36 229.586   3
  -3   1  22 278.850 62.7563   5
  -3   1 -22 246.267 49.4079   3
  -3  -1  22 202.240 61.2747   5
  -3  -1 -22 279.686 61.5995   3
  -3  -1 -23 1005.83 92.6278   3
  -3   1  23 995.297 91.4479   5
  -3  -1  23 1018.91 96.0024   5
  -3   1 -23 926.502 81.2438   3
  -3   1  24 130.205 42.4086   5
  -3  -1  24 75.8083 39.2202   5
  -3  -1 -24 116.208 42.2886   3
  -3   1 -24 132.376 35.2867   3
  -3   1  25 2257.53 113.615   5
  -3  -1  25 2303.56 116.540   5
  -3  -1 -25 2080.30 107.630   3
  -3   1  26 361.253 44.2563   5
  -3  -1  26 395.657 46.9376   5
  -3  -1 -26 378.866 43.8019   3
  -3  -1  27 80.5452 22.4466   5
   3   2   0-17.9710 51.7334  10
   3   2   0-7.26232 50.1532   2
   3   2   1 12054.9 396.409  10
   3   2  -1 12652.6 409.970  10
   3   2  -1 12298.3 435.334   2
   3   2   1 12403.7 436.363   2
   3  -2  -2 2510.32 106.380  10
   3   2   2 2879.00 199.294  10
   3   2  -2 2385.56 184.765  10
   3   2  -2 2545.80 203.281   2
   3   2   2 2412.44 203.072   2
   3   2   3 25486.5 593.815  10
   3  -2  -3 24856.1 382.297  10
   3   2  -3 25500.8 598.681  10
   3   2   3 25603.2 634.011   2
   3   2  -4 990.759 131.290  10
   3  -2  -4 1022.71 89.3657  10
   3   2   4 935.486 126.426  10
   3   2   4 1129.76 128.854   1
   3   2   4 972.611 134.527   2
   3  -2  -5 99774.0 969.902  10
   3   2  -5 99166.9 1245.84  10
   3   2   5 101778. 1189.11   1
   3   2   5 99704.9 1254.71   2
   3  -2  -6 2140.35 163.058  10
   3   2   6 2226.16 188.404   1
   3   2  -6 2166.21 196.572  10
   3   2   6 2108.88 188.693   2
   3  -2  -7 32608.1 663.079   2
   3   2   7 30941.6 718.108   1
   3   2  -7 30991.9 755.352  10
   3   2   7 31270.8 696.680   2
   3  -2  -8 45741.9 765.986   2
   3   2  -8 45484.2 960.058  10
   3   2   8 47192.2 928.403   1
   3   2   8 45304.3 834.108   2
   3   2  -9 26513.3 768.871  10
   3   2   9 27427.2 745.369   1
   3   2   9 27338.7 643.838   2
   3   2 -10 950.866 164.511  10
   3   2  10 1237.44 173.859   1
   3   2 -11 8067.76 470.012  10
   3   2  11 8458.11 458.777   1
   3   2 -12 2344.75 269.313  10
   3   2  12 2683.78 273.439   1
  -3  -2  13 221.060 50.3173   5
  -3  -2 -13 225.630 51.3858   3
   3   2 -13 288.539 110.454  10
   3   2 -14 3511.52 351.991  10
  -3   2  14 3245.72 156.233   5
  -3  -2  14 3252.53 163.938   5
  -3  -2 -14 3319.19 174.533   3
   3   2  14 3661.48 345.295   1
  -3  -2  14 3179.36 157.748   9
   3   2 -15 33.5449 94.4690  10
  -3  -2  15 24.6638 36.4538   9
  -3   2  15 14.3555 31.0098   5
  -3  -2  15 53.2109 36.1222   5
   3   2  15 180.719 93.6549   1
  -3  -2 -15 15.5927 36.6315   3
   3   2 -16 6527.10 504.410  10
  -3   2  16 6226.51 229.084   5
  -3  -2 -16 6404.58 250.290   3
   3   2  16 6494.96 487.086   1
  -3  -2  16 6333.94 230.848   9
  -3  -2  16 6228.42 236.444   5
  -3   2  17 317.053 61.3255   5
   3   2 -17 610.630 172.639  10
  -3  -2  17 491.873 75.6355   9
   3   2  17 494.334 141.998   1
  -3  -2  17 401.772 72.7032   5
  -3  -2 -17 536.496 86.3381   3
  -3   2  18 732.191 88.2949   5
  -3  -2  18 730.078 85.9287   9
  -3  -2  18 730.220 92.6980   5
  -3   2 -18 650.708 77.9066   3
  -3  -2 -18 725.826 95.2207   3
  -3   2 -19 1539.95 113.707   3
  -3  -2  19 1765.26 128.999   9
  -3   2  19 1741.94 129.552   5
  -3  -2 -19 1781.12 140.826   3
  -3  -2  19 1829.59 134.985   5
  -3  -2  20 506.740 75.5529   9
  -3   2  20 619.207 84.8857   5
  -3  -2  20 584.114 85.5144   5
  -3  -2 -20 323.341 69.3343   3
  -3   2 -20 321.774 54.7533   3
  -3   2  21 855.143 90.5860   5
  -3  -2  21 1019.45 104.772   5
  -3  -2 -21 872.496 98.8612   3
  -3  -2  21 882.646 88.4830   9
  -3   2  22 1816.54 122.556   5
  -3  -2  22 1850.32 129.735   5
  -3  -2 -22 1957.26 134.994   3
  -3   2  23 11.9046 33.5549   5
  -3  -2  23-13.4687 42.2539   5
  -3  -2 -23-11.7636 40.5793   3
  -3  -2  24 230.323 53.0034   5
  -3   2  24 286.873 52.0184   5
  -3  -2 -24 138.169 40.6766   3
  -3   2  25 894.127 70.3617   5
  -3  -2  25 844.182 73.5926   5
  -3  -2 -25 932.346 76.5101   3
  -3  -2  26 388.199 47.2224   5
  -3  -2 -26 448.996 46.0768   3
  -3   2  26 326.621 38.5271   5
   3   3   0-13.0369 69.6426  10
   3   3   1 2883.18 211.724  10
   3   3  -1 2951.38 217.734  10
   3   3  -2 184501. 1727.17  10
   3   3   2 184733. 1699.59  10
   3   3   3 2820.90 217.512  10
   3   3  -3 2896.03 222.754  10
   3   3   4 29082.2 702.334  10
   3   3   4 28133.9 663.813   1
   3   3  -4 27718.2 685.683  10
   3   3   5 2883.79 222.436   1
   3   3  -5 3067.15 241.105  10
   3   3  -6 47760.3 950.353  10
   3   3   6 47983.6 921.919   1
   3   3  -7 5075.59 327.166  10
   3   3   7 4728.00 304.855   1
   3  -3  -8 17973.4 495.080   2
   3   3   8 18047.8 614.771   1
   3   3  -8 17253.2 618.345  10
   3   3  -9 585.656 130.619  10
   3   3   9 741.918 136.852   1
   3   3 -10 8275.87 469.040  10
   3   3  10 8165.40 450.781   1
   3   3 -11 1937.99 247.493  10
   3   3  11 2026.06 237.107   1
   3   3 -12 10200.1 564.219  10
   3   3  12 10372.7 555.016   1
   3   3 -13 14180.9 687.050  10
  -3  -3  13 13884.3 325.671   9
  -3  -3 -13 14538.2 357.579   3
  -3  -3  13 14899.2 342.229   5
   3   3  13 15184.2 701.392   1
   3   3  14 9037.97 554.972   1
   3   3 -14 8430.17 554.208  10
  -3  -3  14 7864.15 253.308   9
  -3  -3  14 8343.62 263.340   5
  -3  -3 -14 8575.94 284.215   3
  -3   3  14 8006.94 242.790   5
  -3  -3  15 485.214 71.5948   5
   3   3 -15 461.368 161.604  10
  -3  -3  15 446.104 65.8836   9
   3   3  15 401.500 118.269   1
  -3   3  15 499.756 68.2651   5
  -3  -3 -15 410.353 72.5621   3
   3   3 -16 3401.44 373.360  10
  -3   3  16 3338.56 166.832   5
  -3  -3  16 3318.64 175.709   5
   3   3  16 2971.59 340.198   1
  -3  -3 -16 3590.67 192.591   3
  -3  -3  16 3315.40 171.334   9
  -3   3  17 1353.75 112.646   5
  -3  -3 -17 1418.72 130.413   3
  -3  -3  17 1411.11 121.301   5
  -3  -3  17 1348.13 113.973   9
  -3   3  18 188.275 57.2278   5
  -3  -3  18 124.037 54.7251   5
  -3  -3  18 120.178 51.9595   9
  -3  -3 -18 89.0641 56.2225   3
  -3  -3  19 82.5159 52.9674   5
  -3  -3  19 19.3036 37.4046   9
  -3   3  19 20.4629 36.5338   5
  -3  -3 -19-37.4458 45.3743   3
  -3   3  20 8.38236 45.5387   5
  -3  -3  20 33.1871 40.6642   9
  -3  -3  20 31.4613 43.9654   5
  -3  -3 -20-14.8214 49.4903   3
  -3  -3  21 29.2995 42.2857   9
  -3  -3  21 26.3813 46.9321   5
  -3  -3 -21-32.5342 49.5712   3
  -3   3  21 18.7104 34.1725   5
  -3   3  22 562.610 70.9820   5
  -3  -3  22 519.812 75.0870   5
  -3  -3 -22 500.947 78.4154   3
  -3   3  23 162.222 42.9641   5
  -3  -3  23 12.9889 36.6107   5
  -3  -3 -23 131.689 46.8781   3
  -3   3  24 288.362 46.0629   5
  -3  -3 -24 212.977 46.4291   3
  -3  -3  24 308.227 51.8424   5
  -3   3  25 422.412 46.4797   5
  -3  -3  25 467.308 54.9244   5
  -3  -3 -25 500.669 56.7931   3
  -3  -3  26 924.371 62.0879   5
  -3  -3 -26 930.111 63.1071   3
   3   4   0-65.4174 75.0325  10
   3   4  -1 11157.7 454.418  10
   3   4   1 11086.0 451.897  10
   3   4  -2 78497.3 1209.74  10
   3   4   2 76975.7 1187.62  10
   3   4  -3 34685.6 819.583  10
   3   4   3 34278.9 804.305  10
   3   4   4 465.486 108.230   1
   3   4  -4 387.486 99.7298  10
   3   4   4 335.587 101.992  10
   3   4  -5 12713.4 510.057  10
   3   4   5 13438.2 514.724   1
   3   4   5 12927.7 519.577  10
   3   4  -6 7949.25 416.392  10
   3   4   6 8164.28 412.146   1
   3   4  -7 9140.08 457.642  10
   3   4   7 9877.00 468.226   1
   3   4  -8 3168.53 279.889  10
   3   4   8 3200.28 277.611   1
   3   4  -9 5984.50 400.281  10
   3   4   9 6026.45 390.150   1
   3   4 -10 8037.15 481.868  10
   3   4  10 8041.21 473.494   1
   3   4 -11 6345.59 443.645  10
   3   4  11 6250.57 434.825   1
   3   4 -12 2741.05 304.730  10
  -3  -4  12 2729.78 145.629   9
  -3  -4  12 2819.09 149.384   5
  -3  -4 -12 2942.31 161.980   3
   3   4  12 2971.10 312.642   1
  -3  -4  13 1916.63 128.320   5
  -3  -4 -13 2192.01 146.606   3
  -3  -4  13 2073.47 131.126   9
   3   4  13 1964.05 265.284   1
  -3  -4  14 985.894 96.8556   5
   3   4 -14 931.415 203.851  10
  -3  -4  14 947.265 96.5157   9
  -3  -4 -14 1090.47 110.342   3
   3   4  14 1101.43 212.756   1
  -3  -4  15 875.969 90.6291   5
   3   4 -15 940.086 197.977  10
  -3  -4 -15 731.352 95.0667   3
  -3  -4  15 848.310 91.2806   9
   3   4  15 628.549 164.200   1
  -3   4  16 1066.32 95.0900   5
   3   4  16 1065.82 209.151   1
  -3  -4  16 945.363 98.9171   5
  -3  -4  16 1009.37 100.824   9
  -3  -4 -16 1057.60 111.985   3
  -3   4  17 717.730 82.0423   5
  -3  -4  17 804.635 90.6855   5
  -3  -4  17 698.185 87.4604   9
  -3  -4 -17 694.896 94.1769   3
  -3   4  18 2760.23 149.668   5
  -3  -4 -18 2738.93 174.904   3
  -3  -4  18 2805.49 165.165   5
  -3  -4  18 2895.31 167.483   9
  -3  -4  19 567.526 83.6870   5
  -3  -4  19 634.067 85.1369   9
  -3   4  19 521.915 70.8794   5
  -3  -4 -19 654.739 93.0751   3
  -3  -4  20 345.232 68.6406   9
  -3   4  20 395.141 61.9898   5
  -3  -4  20 379.988 70.0556   5
  -3  -4 -20 430.864 78.7263   3
  -3  -4  21 159.404 54.5502   9
  -3   4  21 172.308 46.9754   5
  -3  -4  21 166.845 54.6036   5
  -3  -4 -21 213.396 62.9795   3
  -3   4  22 2786.22 134.494   5
  -3  -4  22 2950.79 150.948   5
  -3  -4 -22 2937.54 158.006   3
  -3  -4  22 2946.03 147.106   9
  -3   4  23 322.659 46.6862   5
  -3  -4  23 351.912 55.0481   5
  -3  -4 -23 311.183 60.2819   3
  -3  -4  24 2497.19 117.962   5
  -3  -4 -24 2571.18 126.082   3
  -3   4  24 2195.80 96.0331   5
  -3  -4  25 225.042 36.2860   5
  -3  -4 -25 280.598 41.6342   3
  -3  -4 -26 17.8389 17.8998   3
   3   5   0 55.2015 74.4890  10
   3   5   1 40552.5 920.959  10
   3   5  -1 41467.3 934.755  10
   3   5   2 34700.6 866.789  10
   3   5  -2 35225.7 875.146  10
   3   5  -3 12356.9 524.087  10
   3   5   3 12461.7 525.157  10
   3   5  -4 530.681 128.029  10
   3   5   4 695.980 139.060   1
   3   5   4 597.760 126.957  10
   3   5  -5 473.839 119.479  10
   3   5   5 509.877 127.243  10
   3   5   5 280.647 96.7951   1
   3   5  -6 12990.5 564.066  10
   3   5   6 12774.1 553.383   1
   3   5   7 11056.7 530.202   1
   3   5  -7 10519.8 527.133  10
   3   5   8 984.442 172.564   1
   3   5  -8 785.958 160.829  10
   3   5  -9 7429.94 472.266  10
   3   5   9 7395.37 460.348   1
   3   5 -10 2435.21 277.712  10
  -3  -5 -10 2658.89 147.096   3
  -3  -5  10 2518.96 138.049   9
   3   5  10 2786.22 295.720   1
   3   5 -11 108.512 93.5899  10
   3   5  11 141.008 91.8737   1
  -3  -5  11 99.0497 41.2744   5
  -3  -5  11 105.361 39.4700   9
  -3  -5 -11 135.692 49.1925   3
   3   5 -12 5.14756 58.9028  10
  -3  -5  12 30.0626 33.7343   9
   3   5  12-41.8595 68.5186   1
  -3  -5  12 5.09529 30.9780   5
  -3  -5 -12 52.0822 39.3135   3
   3   5 -13 11430.8 652.587  10
  -3  -5  13 10678.4 296.409   5
  -3  -5 -13 11297.5 329.282   3
  -3  -5  13 11081.0 309.728   9
   3   5  13 11439.5 653.152   1
   3   5 -14 1805.65 271.987  10
  -3  -5  14 1302.02 110.129   5
  -3  -5  14 1299.24 112.626   9
   3   5  14 1264.86 227.451   1
  -3  -5 -14 1318.67 121.396   3
  -3  -5  15 1924.85 131.814   5
  -3  -5  15 1861.04 136.730   9
  -3  -5 -15 1926.40 149.055   3
   3   5  15 1949.01 296.383   1
  -3  -5  16 906.776 95.2122   5
  -3  -5 -16 994.589 108.899   3
  -3  -5  16 801.679 92.9554   9
  -3  -5  17 15496.6 370.168   5
  -3  -5  17 15879.5 385.839   9
  -3  -5 -17 16490.9 415.433   3
  -3  -5  18 54.2809 47.4881   9
  -3  -5  18 54.0608 49.0930   5
  -3  -5 -18 65.2909 53.7100   3
  -3  -5  19 1571.33 124.564   9
  -3  -5 -19 1525.34 129.131   3
  -3  -5  19 1467.64 116.751   5
  -3  -5  20 447.648 75.1271   9
  -3  -5  20 492.910 71.3625   5
  -3  -5 -20 377.784 70.6264   3
   3   5  20 470.861 65.9348   4
  -3  -5  21 11708.3 291.012   5
  -3  -5 -21 12109.6 317.161   3
  -3  -5  21 12034.3 303.406   9
  -3  -5  22 572.258 69.0601   5
  -3  -5 -22 652.126 76.8327   3
  -3  -5  22 547.691 71.9928   9
   3   5  22 507.320 56.4096   4
  -3  -5  23 997.711 77.8855   5
  -3  -5 -23 1051.19 85.5286   3
  -3  -5  24 7.84371 21.6312   5
  -3  -5 -24 15.4989 29.4250   3
  -3  -5 -25 17.7495 21.4775   3
   3   6   0 33.4355 61.0016  10
   3   6   1-17.9514 84.2835  10
   3   6  -1-30.5660 78.8131  10
   3   6   2 24800.8 784.848  10
   3   6  -2 24845.7 787.454  10
   3   6  -3 2256.98 245.087  10
   3   6   3 2284.43 246.700  10
   3   6   4 2758.35 274.562  10
   3   6   4 2745.59 273.579   1
   3   6  -4 2895.00 280.556  10
   3   6  -5-31.2641 59.6938  10
   3   6   5 16.2636 54.1068   1
   3   6   6 6094.36 412.528   1
   3   6  -6 5695.33 402.430  10
   3   6  -7 101.425 84.4183  10
   3   6   7-20.7939 55.5589   1
   3   6  -8 6684.86 455.485  10
   3   6   8 7499.10 484.064   1
   3   6   9 731.143 165.728   1
  -3  -6   9 615.014 70.9931   5
  -3  -6   9 632.444 72.4405   9
   3   6  -9 651.554 159.165  10
  -3  -6  -9 536.841 66.5155   3
  -3  -6 -10 11086.6 306.649   3
  -3  -6  10 10532.7 278.868   5
  -3  -6  10 10792.6 297.014   9
   3   6 -10 10370.6 594.366  10
   3   6  10 11742.1 633.630   1
   3   6  10 10177.8 276.117   4
   3   6 -11-9.72476 82.9096  10
  -3  -6  11 38.7292 30.4256   5
  -3  -6 -11 8.15984 35.2747   3
  -3  -6  11 1.05536 33.0536   9
   3   6  11-10.9121 29.4678   4
  -3  -6 -12 2914.93 167.343   3
  -3  -6  12 3059.28 166.299   9
  -3  -6  12 2910.52 152.769   5
   3   6 -12 2646.31 319.961  10
   3   6  12 2670.44 148.562   4
   3   6  12 3346.53 362.631   1
   3   6 -13 624.963 163.952  10
  -3  -6  13 602.995 84.1884   9
  -3  -6  13 575.411 73.9385   5
   3   6  13 534.199 152.505   1
  -3  -6 -13 719.541 89.5310   3
   3   6  13 623.883 78.0264   4
  -3  -6  14 5917.79 223.667   5
  -3  -6 -14 6340.73 254.902   3
  -3  -6  14 6260.53 245.016   9
   3   6  14 6262.46 232.166   4
  -3  -6  15 281.781 65.5493   9
  -3  -6  15 209.831 48.1219   5
  -3  -6 -15 140.354 54.2037   3
   3   6  15 184.354 48.6735   4
  -3  -6  16 281.613 64.4496   9
  -3  -6 -16 321.209 72.5541   3
  -3   6  16 339.238 57.5456   7
   3   6  16 268.912 56.6884   4
  -3  -6  16 376.478 68.8576   5
  -3  -6 -17 1493.85 131.022   3
  -3  -6  17 1582.06 128.889   9
   3   6  17 1414.30 112.415   4
  -3  -6  17 1379.96 111.419   5
  -3  -6  18 5493.61 210.676   5
  -3  -6 -18 5795.21 239.136   3
  -3  -6  18 5708.52 229.915   9
   3   6  18 5480.26 209.802   4
  -3  -6  19 625.315 74.3130   5
  -3  -6  19 561.541 80.8806   9
  -3  -6 -19 629.145 90.2508   3
   3   6  19 668.756 77.3259   4
  -3  -6  20 2601.30 136.737   5
  -3  -6 -20 2691.99 154.241   3
  -3  -6  20 2745.50 150.521   9
   3   6  20 2553.89 131.345   4
  -3  -6 -21 159.349 51.9603   3
  -3  -6  21 119.569 48.7633   9
  -3  -6  21 85.9728 35.2033   5
   3   6  21 44.0269 31.9714   4
  -3  -6  22 5557.20 169.094   5
  -3  -6 -22 5741.60 191.632   3
  -3  -6  22 6053.06 192.667   9
   3   6  22 4975.81 150.020   4
  -3   6  22 5190.19 160.366   4
  -3  -6  23 43.0208 25.4493   5
  -3  -6 -23 88.1764 35.0570   3
  -3   6  23 79.3401 24.9649   4
  -3  -6 -24 1949.47 91.7055   3
   3   7   0-76.7129 107.698  10
   3   7   1 14431.0 640.528  10
   3   7  -1 13408.1 620.715  10
   3   7  -2 403.294 109.133  10
   3   7   2 279.904 102.320  10
   3   7   3 8132.73 491.013  10
   3   7  -3 8256.64 493.821  10
   3   7   4 2302.12 268.214   1
   3   7   4 2195.54 268.187  10
   3   7  -4 2055.81 254.400  10
  -3   7   4 2354.39 135.220   7
   3   7   5 14444.7 668.561   1
   3   7  -5 14457.9 672.468  10
  -3   7   5 14057.9 326.146   7
  -3  -7  -6 3592.08 161.792   3
   3   7  -6 3409.09 330.660  10
   3   7   6 3688.34 163.759   4
  -3   7  -6 3661.76 163.071   6
   3   7   6 3717.37 347.560   1
  -3  -7  -7 12080.8 303.114   3
   3   7  -7 12328.4 642.330  10
   3   7   7 12313.5 303.092   4
  -3   7  -7 12126.4 304.240   6
  -3  -7  -8 9008.21 270.069   3
   3   7  -8 10198.2 596.387  10
   3   7   8 10216.6 595.627   1
   3   7   8 8687.26 258.587   4
   3   7   9 1421.41 233.565   1
  -3  -7  -9 1261.13 106.219   3
  -3  -7   9 1348.22 110.213   9
   3   7   9 1243.23 102.942   4
   3   7  -9 1064.41 199.341  10
  -3  -7 -10 2110.84 136.794   3
  -3  -7  10 2164.75 138.917   9
   3   7 -10 2044.69 276.138  10
   3   7  10 2067.19 280.191   1
   3   7  10 2090.83 132.505   4
   3   7 -11 4092.60 402.027  10
  -3  -7  11 4009.03 190.865   9
  -3  -7 -11 3912.34 188.861   3
   3   7  11 3886.48 180.813   4
   3   7  11 3592.00 372.765   1
   3   7 -12 2315.84 313.106  10
  -3  -7 -12 2105.84 143.721   3
  -3  -7  12 2107.10 143.655   9
   3   7  12 1855.66 285.354   1
  -3  -7  12 1955.01 123.604   5
   3   7  12 1942.38 131.662   4
  -3  -7  13 9303.63 269.099   5
  -3  -7  13 10122.2 308.628   9
  -3  -7 -13 10004.9 309.680   3
   3   7  13 9630.87 289.200   4
  -3  -7  14 1704.79 119.655   5
  -3  -7  14 1872.91 139.801   9
  -3  -7 -14 1866.32 138.303   3
   3   7  14 1711.50 125.871   4
  -3  -7  15 788.688 84.0281   5
  -3  -7 -15 713.249 90.5409   3
  -3  -7  15 699.401 90.6061   9
  -3   7  15 608.268 77.3683   7
   3   7  15 778.047 87.7573   4
  -3  -7  16 5462.22 204.066   5
  -3  -7  16 5536.65 230.465   9
  -3  -7 -16 5702.79 235.101   3
  -3   7  16 5666.98 209.058   7
   3   7  16 5594.11 219.036   4
  -3  -7  17 13188.4 307.994   5
  -3  -7  17 13340.5 344.065   9
  -3  -7 -17 13519.8 352.140   3
  -3   7  17 12768.4 299.451   7
   3   7  17 13081.3 323.698   4
  -3  -7 -18 1870.07 133.163   3
  -3  -7  18 1936.66 133.472   9
  -3  -7  18 1820.50 114.281   5
   3   7  18 1512.04 110.192   4
  -3   7  18 1755.09 115.252   4
  -3  -7  19 928.111 78.1265   5
  -3  -7 -19 1016.34 97.0510   3
  -3  -7  19 964.965 94.0942   9
   3   7  19 905.854 82.4747   4
  -3   7  19 933.140 79.8776   4
  -3  -7  20 20.6865 38.9765   9
  -3  -7 -20 26.7247 39.3251   3
   3   7  20-6.29582 28.3746   4
  -3   7  20 50.4656 23.5233   4
  -3  -7 -21 1319.63 94.3630   3
  -3  -7  21 1382.21 97.2808   9
   3   7  21 1102.95 74.7947   4
  -3   7  21 1250.97 78.3108   4
  -3  -7 -22 388.910 50.4321   3
   3   7  22 286.065 35.3581   4
  -3   7  22 305.745 37.2100   4
  -3  -7 -23 65.0279 25.2837   3
   3   8   0-299.447 115.936  10
  -3   8   0 29.9985 28.9089   7
   3   8  -1 1285.75 211.055  10
   3   8   1 1393.16 213.241  10
  -3   8  -1 1493.55 107.132   7
  -3   8   1 1468.35 107.572   7
   3   8  -1 1276.97 98.4796   6
  -3   8  -2 1387.22 102.109   7
   3   8  -2 1154.88 203.281  10
   3   8   2 1344.80 215.952  10
  -3   8   2 1294.48 102.288   7
   3   8  -2 1135.98 90.6734   6
   3   8  -3 3422.92 341.492  10
   3   8   3 3599.40 350.438   1
   3   8   3 3376.60 337.561  10
  -3   8  -3 3421.48 157.775   7
  -3   8   3 3468.24 167.583   7
  -3   8  -3 3096.31 147.322   6
   3   8  -3 3132.23 147.170   6
   3   8  -4 237.742 92.7202  10
  -3   8  -4 171.703 42.9967   7
  -3   8   4 219.839 48.7607   7
  -3   8  -4 147.096 43.0562   6
   3   8  -5 1349.26 226.755  10
  -3   8  -5 987.700 83.7406   7
  -3   8   5 1216.30 106.119   7
   3   8   5 1042.81 93.8603   4
  -3   8  -5 1000.56 90.3596   6
   3   8   5 1037.74 187.505   1
  -3  -8  -5 1089.01 92.1937   3
  -3  -8  -6 7829.95 242.827   3
   3   8  -6 8255.18 541.417  10
   3   8   6 8222.97 543.762   1
  -3   8  -6 7623.17 227.172   7
  -3   8   6 8413.15 269.797   7
   3   8   6 7885.21 253.264   4
  -3   8  -6 8243.41 254.435   6
  -3  -8  -7 1347.97 105.232   3
   3   8  -7 1277.92 220.784  10
  -3   8   7 1455.15 117.931   7
   3   8   7 1188.18 103.807   4
  -3   8  -7 1440.16 110.381   6
   3   8   7 1499.76 234.741   1
  -3  -8  -8 3253.83 162.369   3
  -3  -8   8 3225.84 169.164   9
   3   8  -8 3446.14 362.380  10
   3   8   8 3330.83 364.175   1
   3   8   8 3236.07 167.499   4
  -3  -8  -9 11347.4 306.686   3
  -3  -8   9 11815.0 323.661   9
   3   8  -9 11497.5 668.402  10
   3   8   9 11632.2 678.240   1
   3   8   9 11561.6 313.510   4
  -3  -8 -10 5545.25 218.860   3
  -3  -8  10 5852.47 232.114   9
   3   8  10 5620.71 223.876   4
  -3  -8  11 1375.66 117.098   9
  -3  -8 -11 1289.74 111.226   3
   3   8  11 1245.32 110.753   4
  -3  -8  12 93.6727 45.1607   9
  -3  -8 -12 34.4548 40.0170   3
   3   8  12 131.957 52.4584   4
  -3  -8 -13 14204.4 356.300   3
  -3  -8  13 15298.6 379.148   9
  -3   8  13 14489.3 357.477   7
   3   8  13 14333.2 356.901   4
  -3  -8  14 402.950 73.8882   9
  -3  -8 -14 378.049 68.0668   3
  -3   8  14 421.221 68.6429   7
   3   8  14 507.151 74.9283   4
  -3  -8  15 78.0199 47.0641   9
  -3  -8 -15 62.3775 42.8759   3
  -3   8  15 161.872 47.7987   7
   3   8  15 44.2520 38.0633   4
  -3   8  15 34.3172 34.0122   4
  -3  -8  16 894.451 94.3862   9
  -3  -8 -16 919.864 91.5455   3
  -3   8  16 959.872 90.4231   7
   3   8  16 880.306 88.8629   4
  -3   8  16 800.726 78.1913   4
  -3  -8 -17 4974.07 201.060   3
  -3   8  17 4874.36 180.823   7
   3   8  17 4939.30 191.247   4
  -3   8  17 4431.84 169.666   4
  -3  -8  18 287.320 58.1573   9
  -3  -8 -18 270.853 54.2739   3
  -3   8  18 358.202 48.9006   7
   3   8  18 362.571 55.6290   4
  -3   8  18 218.681 41.2018   4
  -3  -8  19 134.666 46.2043   9
  -3  -8 -19 151.775 44.7864   3
   3   8  19 116.457 33.0525   4
  -3   8  19 109.672 30.4071   4
  -3  -8  20 186.564 45.6890   9
  -3  -8 -20 181.202 42.3317   3
   3   8  20 185.940 36.1828   4
  -3  -8  21 338.786 47.3913   9
  -3  -8 -21 317.909 42.6947   3
   3   8  21 259.672 36.4410   4
  -3  -8 -22 901.259 58.2709   3
   3   9   0 26.1572 73.7918  10
  -3   9   0 1.99140 30.0171   7
   3   9   0-19.2566 36.4283   6
   3   9  -1 49.6453 77.0455  10
   3   9   1 17.7505 68.6617  10
  -3   9  -1 52.0403 36.2099   7
  -3   9   1 77.4773 39.4528   7
  -3   9  -1 49.9280 25.3492   6
   3   9  -1 36.6774 28.8726   6
  -3   9  -2 673.579 75.5659   7
   3   9  -2 581.945 169.894  10
   3   9   2 877.176 196.492  10
  -3   9   2 795.042 86.4719   7
   3   9   2 853.258 187.629   1
  -3   9  -2 733.300 76.3707   6
   3   9  -2 664.586 76.5611   6
   3   9  -3 985.603 194.399  10
  -3   9  -3 889.828 85.8466   7
  -3   9   3 917.602 95.1892   7
   3   9   3 975.570 197.637   1
  -3   9  -3 964.974 90.3752   6
   3   9  -3 898.234 87.0064   6
  -3   9  -4 12509.5 304.430   7
   3   9  -4 11720.9 659.416  10
   3   9   4 12554.2 698.047   1
  -3   9   4 12590.7 333.892   7
  -3   9  -4 11864.4 304.756   6
   3   9  -4 11893.5 299.347   6
   3   9   5 2955.00 349.913   1
   3   9  -5 3395.54 358.708  10
  -3   9  -5 3113.70 150.332   7
  -3   9   5 3063.47 170.690   7
  -3   9  -5 3139.47 160.732   6
   3   9  -5 3022.80 152.258   6
   3   9  -6 33580.6 1123.49  10
  -3   9   6 34004.6 557.096   7
  -3   9  -6 32952.2 524.747   6
   3   9   6 34554.1 1170.07   1
  -3  -9   7 3912.00 187.942   9
  -3   9   7 3671.97 191.520   7
  -3   9  -7 3632.15 180.430   6
  -3  -9   8 6747.08 247.825   9
  -3   9   8 6470.13 249.349   7
   3   9   8 6665.42 244.380   4
  -3  -9   9 67.3990 42.6654   9
  -3  -9  -9 84.8283 42.3109   3
  -3   9   9 48.0539 44.8280   7
   3   9   9 40.4964 40.6132   4
  -3  -9 -10 13323.8 325.742   3
  -3  -9  10 13937.3 356.109   9
  -3   9  10 13430.5 354.224   7
   3   9  10 14055.1 352.555   4
  -3  -9 -11 1349.20 107.263   3
  -3  -9  11 1528.82 123.793   9
  -3   9  11 1539.39 123.200   7
   3   9  11 1364.55 113.114   4
  -3  -9 -12 1457.06 110.287   3
  -3  -9  12 1584.22 124.699   9
  -3   9  12 1719.14 128.110   7
   3   9  12 1403.86 114.500   4
  -3  -9  13 378.462 69.1739   9
  -3  -9 -13 285.739 54.0658   3
  -3   9  13 346.927 60.0163   7
   3   9  13 336.399 63.6347   4
  -3  -9  14 35.3413 38.7385   9
  -3  -9 -14 6.81939 29.5799   3
  -3   9  14 59.3863 37.3240   7
   3   9  14 60.5448 38.2895   4
  -3  -9  15-3.17084 37.1744   9
  -3  -9 -15 68.5153 37.2355   3
  -3   9  15-30.2454 35.7358   7
   3   9  15 16.7962 34.5625   4
  -3  -9  16 164.066 47.1888   9
  -3  -9 -16 206.944 46.8343   3
  -3   9  16 197.360 44.5225   7
   3   9  16 252.511 50.9774   4
  -3  -9  17 108.559 44.3564   9
  -3  -9 -17 82.1531 33.7356   3
  -3   9  17-31.5829 33.5965   7
   3   9  17 21.0689 29.8664   4
  -3  -9 -18 625.626 62.5121   3
  -3  -9  18 646.832 69.9566   9
  -3   9  18 666.225 60.6161   7
   3   9  18 555.103 60.0657   4
  -3  -9  19 112.639 35.9592   9
  -3  -9 -19 22.7069 22.2988   3
  -3   9  19 14.2076 20.2848   7
   3   9  19 101.325 28.9615   4
  -3  -9  20 600.512 56.1920   9
  -3  -9 -20 444.132 42.9447   3
  -3  10   0 47.0300 37.2942   7
  -3  10   0 13.6988 28.3298   6
   3  10   0-46.8274 32.6547   6
  -3  10  -1 2477.51 142.807   7
  -3  10   1 2580.20 148.884   7
  -3  10  -1 2200.26 129.506   6
   3  10  -1 2493.90 146.644   6
   3  10   1 2343.62 144.389   6
  -3  10  -2 3923.67 177.230   7
  -3  10   2 3749.14 181.232   7
  -3  10  -2 3472.26 166.566   6
   3  10  -2 3555.99 172.658   6
   3  10   2 3755.32 182.537   6
  -3  10  -3 594.680 71.0591   7
  -3  10   3 631.995 82.0948   7
  -3  10  -3 750.275 82.3418   6
   3  10  -3 705.101 83.1337   6
  -3  10  -4 5704.06 205.609   7
  -3  10   4 5737.69 228.666   7
  -3  10  -4 5284.92 207.471   6
   3  10  -4 5668.81 212.195   6
  -3  10   5 705.470 85.9152   7
  -3  10  -5 823.549 88.2834   6
   3  10  -5 788.791 81.2661   6
  -3 -10   6 242.720 52.0387   9
  -3  10   6 369.975 67.3591   7
  -3  10  -6 412.049 67.8172   6
   3  10  -6 343.032 58.0586   6
  -3 -10   7 36.1973 35.1842   9
  -3  10   7 27.5724 38.8775   7
   3  10  -7 41.3984 34.4951   6
  -3 -10   8 876.329 92.5760   9
  -3  10   8 777.198 92.0265   7
  -3 -10   9 3417.94 175.662   9
  -3  10   9 3423.58 179.529   7
  -3 -10  10 1117.47 103.041   9
  -3  10  10 1012.39 100.528   7
  -3 -10  11 634.826 79.6494   9
  -3  10  11 757.739 86.8891   7
  -3 -10  12 339.638 63.9927   9
  -3  10  12 327.083 63.3752   7
  -3 -10  13 3093.89 158.741   9
  -3  10  13 3058.92 155.091   7
  -3 -10  14 980.607 87.7325   9
  -3  10  14 948.183 86.1939   7
  -3 -10  15 264.246 50.9437   9
  -3  10  15 210.164 43.2279   7
  -3 -10  16 789.349 73.0271   9
  -3  10  16 660.678 65.1919   7
  -3 -10  17 589.626 61.0094   9
  -3  10  17 541.601 54.3747   7
  -3 -10  18 280.765 40.8120   9
  -3  10  18 228.876 33.2366   7
  -3 -10  19 13.7832 18.0243   9
  -3  11   0-49.0136 36.2306   7
  -3  11   0 10.1412 26.3096   6
   3  11   0-31.4521 36.5263   6
  -3  11  -1 1309.10 102.787   7
  -3  11  -1 1208.85 97.5178   6
   3  11  -1 1323.30 109.073   6
   3  11   1 1350.42 111.110   6
  -3  11   1 1314.58 107.780   7
  -3  11  -2 1611.21 111.828   7
  -3  11  -2 1604.24 112.490   6
   3  11  -2 1607.60 116.800   6
   3  11   2 1633.31 123.156   6
  -3  11   2 1532.30 115.585   7
  -3  11  -3-42.2711 37.2200   7
  -3  11   3 6.74550 34.8886   7
  -3  11  -3 47.7063 39.0089   6
   3  11  -3-24.6946 38.5258   6
   3  11   3-17.4247 36.6704   6
  -3 -11   4 1959.26 125.704   9
  -3  11   4 1869.11 129.355   7
  -3  11  -4 1934.46 124.024   6
   3  11  -4 1823.38 121.270   6
   3  11   4 1819.86 129.949   6
  -3 -11   5 677.650 77.5163   9
  -3  11   5 804.552 91.4344   7
  -3  11  -5 725.438 82.3010   6
   3  11  -5 724.198 78.0051   6
   3  11   5 768.289 91.6499   6
  -3  11   6 3463.79 174.881   7
  -3 -11   6 3638.86 170.852   9
   3  11  -6 3355.15 155.330   6
  -3 -11   7 134.055 44.5839   9
  -3  11   7 68.2773 39.7800   7
   3  11  -7 115.065 38.1901   6
  -3 -11   8 64.8301 39.6299   9
  -3  11   8 80.5878 48.5979   7
   3  11  -8 91.1446 35.7140   6
  -3 -11   9-23.9741 30.1450   9
  -3  11   9 68.3417 43.9348   7
  -3 -11  10 611.207 71.8356   9
  -3  11  10 491.398 71.2637   7
  -3 -11  11 248.798 50.2540   9
  -3  11  11 253.988 55.4052   7
  -3 -11  12 83.9625 35.4254   9
  -3  11  12 36.9191 38.0492   7
  -3  11  13 2903.43 136.847   7
  -3 -11  13 3108.68 139.155   9
  -3 -11  14 331.750 48.0427   9
  -3  11  14 324.559 49.6079   7
  -3 -11  15-0.70593 22.3332   9
  -3  11  15 0.82685 23.6666   7
  -3 -11  16 145.395 31.3983   9
  -3  11  16 153.248 32.6919   7
  -3 -11  17 1696.16 76.8138   9
  -3  11  17 1775.02 78.9046   7
  -3  12   0 39.6231 25.4191   6
   3  12   0 2.90669 35.2601   6
  -3  12  -1 185.885 39.3251   7
  -3  12   1 292.623 53.2008   7
  -3  12  -1 322.111 50.0547   6
   3  12  -1 360.299 63.0619   6
   3  12   1 349.851 62.3455   6
  -3  12  -2-54.6250 37.2071   7
  -3  12   2 71.6223 39.9164   7
  -3  12  -2 43.3503 27.7708   6
   3  12  -2 31.6615 31.1975   6
   3  12   2 17.4984 35.9308   6
  -3 -12   3 255.270 46.3870   9
  -3  12   3 276.227 52.0943   7
  -3  12  -3 254.692 50.0244   6
   3  12  -3 295.882 53.5469   6
   3  12   3 307.426 57.9669   6
  -3 -12   4 26.2961 28.1738   9
  -3  12   4 27.1464 33.7489   7
  -3  12  -4 12.2176 30.6152   6
   3  12  -4 28.7412 29.9023   6
   3  12   4 30.1934 39.9201   6
  -3 -12   5 460.041 58.7620   9
  -3  12   5 491.602 65.9542   7
   3  12  -5 519.782 62.4140   6
   3  12   5 552.832 74.0701   6
  -3 -12   6 117.519 34.2723   9
  -3  12   6 120.491 43.1241   7
   3  12  -6 149.249 38.1430   6
   3  12   6 132.665 49.0457   6
  -3 -12   7 238.682 43.7641   9
  -3  12   7 274.779 54.2564   7
   3  12  -7 287.751 46.0404   6
   3  12   7 399.885 64.0700   6
  -3 -12   8 53.5011 27.5273   9
  -3  12   8 52.1785 36.7860   7
   3  12   8 23.4530 35.0789   6
  -3 -12   9 825.318 71.6690   9
  -3  12   9 745.073 75.0239   7
   3  12   9 897.715 86.1425   6
  -3 -12  10 709.551 63.8535   9
  -3  12  10 723.863 73.8565   7
   3  12  10 786.217 80.1866   6
  -3  12  11 849.415 76.5927   7
  -3 -12  11 788.481 63.5798   9
   3  12  11 935.064 83.1037   6
  -3 -12  12 8.50867 21.7413   9
  -3  12  12 2.20057 29.2608   7
   3  12  12 37.2240 32.8581   6
  -3 -12  13 271.908 35.1663   9
  -3  12  13 318.886 43.9912   7
   3  12  13 317.083 48.9814   6
  -3  12  14 768.255 59.5237   7
   3  12  14 869.957 68.8469   6
  -3  12  15 174.055 29.4422   7
   3  12  15 139.391 30.5460   6
   3  12  16 323.848 37.2932   6
  -3  13   0-72.1752 33.9867   7
   3  13   0-14.3778 28.6173   6
  -3  13   1 3.34850 33.6790   7
  -3  13  -1 122.962 30.9709   6
   3  13  -1 60.1549 31.4541   6
   3  13   1 70.2734 33.3207   6
  -3  13   2 301.573 44.7733   7
   3  13  -2 364.473 51.7999   6
   3  13   2 300.636 52.8389   6
  -3  13   3 248.198 44.0583   7
   3  13  -3 354.693 50.9175   6
   3  13   3 432.570 60.2074   6
  -3  13   4 52.3708 27.5904   7
   3  13  -4 68.7095 31.6637   6
   3  13   4 50.4635 34.4232   6
  -3  13   5 197.188 42.5845   7
   3  13  -5 191.991 36.3765   6
   3  13   5 192.949 45.9362   6
  -3  13   6 985.581 78.4527   7
   3  13  -6 1011.50 71.4757   6
   3  13   6 1046.97 86.0436   6
  -3  13   7 637.903 63.8874   7
   3  13  -7 550.836 51.7010   6
   3  13   7 641.600 67.8166   6
  -3  13   8 852.914 72.0556   7
   3  13   8 906.920 76.9513   6
  -3  13   9 601.765 59.8857   7
   3  13   9 588.401 61.9412   6
  -3  13  10-31.7154 28.1609   7
   3  13  10 17.5421 24.2427   6
  -3  13  11 47.4756 23.2053   7
   3  13  11 15.0640 23.2297   6
  -3  13  12 863.269 58.6795   7
   3  13  12 923.750 63.7163   6
  -3  13  13 525.677 42.9749   7
   3  13  13 489.767 43.3301   6
   3  14   0 23.6363 23.2471   6
   3  14  -1 522.889 51.3771   6
   3  14   1 406.499 47.0941   6
  -3  14   2 12.0418 17.7635   7
   3  14  -2 46.4144 23.2128   6
   3  14   2 1.24661 21.2936   6
  -3  14   3 537.121 46.9646   7
   3  14  -3 554.074 49.6502   6
   3  14   3 620.720 57.3013   6
  -3  14   4 479.844 45.3496   7
   3  14  -4 569.729 47.1695   6
   3  14   4 618.544 56.8514   6
  -3  14   5 1152.95 68.3033   7
   3  14  -5 999.948 57.8622   6
   3  14   5 1231.86 76.7532   6
  -3  14   6-44.6104 26.4817   7
   3  14   6 31.0079 25.1383   6
  -3  14   7 135.981 26.6817   7
   3  14   7 261.276 37.5947   6
  -3  14   8 197.957 29.7596   7
   3  14   8 306.859 37.5562   6
  -3  14   9 498.686 41.4345   7
   3  14   9 569.227 45.7914   6
   4   0   0 149884. 1760.92   2
   4   0   0 141325. 1293.70  10
   4   0  -1-60.2020 50.3213  10
   4   0   1-68.9930 54.2698  10
   4   0   1 22.0778 64.1613   2
   4   0  -1-59.2978 71.6307   2
   4   0  -2 67745.2 1169.47   2
   4   0  -2 65236.3 912.207  10
   4   0   2 68036.3 1198.85   2
   4   0   2 66343.9 902.937  10
   4   0  -3 13.2526 38.4247  10
   4   0  -3 13.6227 64.7067   2
   4   0  -4 22065.3 566.482  10
   4   0  -4 22529.6 664.935   2
   4   0  -5 17.4540 37.0711  10
   4   0  -5-31.1522 53.0751   2
   4   0  -6 13317.5 474.515  10
   4   0  -6 13290.8 510.794   2
   4   0  -7 25.9678 57.3443   2
   4   0  -7 19.4754 49.7436  10
   4   0   7-59.0913 61.0049   2
   4   0  -8 116.024 61.1248  10
   4   0   8 146.368 62.6372   2
   4   0   9-17.4995 41.8445   2
   4   0  -9 23.6845 49.1702  10
   4   0 -10 86.7448 65.4683  10
   4   0  10 59.8468 57.7998   2
   4   0  11 40.6575 45.3124   2
  -4   0  11-13.7288 34.3299   5
   4   0 -12 6765.70 440.906  10
  -4   0 -12 7271.27 240.872   3
  -4   0  12 7467.89 241.589   5
   4   0 -13 19.3493 61.9428  10
  -4   0  13 32.2243 34.0195   5
  -4   0 -13-4.39040 30.7049   3
   4   0 -14 47137.3 1240.80  10
  -4   0  14 48384.4 642.480   5
  -4   0 -14 48074.6 648.635   3
  -4   0  15 77.1249 48.1216   5
  -4   0 -15 46.8052 46.3776   3
  -4   0  16 27128.6 493.312   5
  -4   0 -16 25917.7 488.589   3
  -4   0  17 78.5943 51.4392   5
  -4   0 -17 48.3116 45.9780   3
  -4   0 -18 5212.74 218.218   3
  -4   0  18 5376.33 223.810   5
  -4   0  19 56.1356 56.0146   5
  -4   0 -19 54.2214 44.9152   3
  -4   0  20 15136.4 355.394   5
  -4   0 -20 13942.3 335.258   3
  -4   0 -21 31.4200 35.8169   3
  -4   0  21 30.7045 44.6802   5
  -4   0  22 81.0762 42.7996   5
  -4   0 -22 89.9127 35.6800   3
  -4   0  23-7.90170 33.1451   5
  -4   0 -23-17.4022 22.5326   3
  -4   0  24 205.332 40.3178   5
  -4   0 -24 135.927 27.1316   3
  -4   0  25 0.26070 20.8712   5
   4   1   0 23703.2 586.483  10
   4   1   0 24926.8 713.263   2
   4   1  -1 11458.8 414.337  10
   4   1   1 11374.4 408.945  10
   4   1  -1 11828.3 490.194   2
   4   1   1 11554.6 490.011   2
   4   1  -2 943.658 147.829   2
   4   1   2 740.895 111.500  10
   4   1   2 780.473 97.7852   1
   4   1  -2 784.236 112.874  10
   4   1   2 787.763 131.958   2
   4   1  -3 392.578 103.141   2
   4   1   3 297.673 95.3278   2
   4  -1  -3 480.478 112.644   2
   4   1  -3 460.057 101.770  10
   4   1   3 241.925 72.3303  10
   4   1   3 396.699 73.5778   1
   4   1   4 24385.5 724.732   2
   4  -1  -4 26048.3 726.199   2
   4   1  -4 25773.6 655.308  10
   4   1  -4 26122.6 725.356   2
   4   1   5 6230.75 371.053   2
   4  -1  -5 6460.56 359.410   2
   4  -1  -5 6357.95 287.147  10
   4   1  -5 6434.30 338.285  10
   4   1  -5 6404.91 361.009   2
   4  -1  -6 364.142 78.3914  10
   4   1  -6 499.828 109.338  10
   4  -1  -6 570.597 116.052   2
   4   1   6 530.283 117.059   2
   4  -1  -7 5066.01 288.584  10
   4   1  -7 5635.37 339.033  10
   4  -1  -7 5709.98 332.106   2
   4   1   7 5271.91 338.992   2
   4  -1  -8 255.463 82.9116   2
   4   1  -8 91.1539 55.9840  10
   4  -1  -8 153.875 65.2557  10
   4   1   8 148.582 70.4398   2
   4   1  -9 14005.3 576.380  10
   4  -1  -9 13911.7 528.300  10
   4   1   9 14218.4 558.392   2
   4  -1 -10 2020.56 217.054  10
   4   1 -10 2118.35 237.910  10
   4   1  10 2198.77 214.570   2
   4  -1 -11 934.507 160.473  10
   4   1 -11 1001.17 176.541  10
  -4  -1 -11 1174.81 98.3476   3
  -4   1  11 1262.47 98.0398   5
  -4  -1  11 1189.83 97.3376   5
   4  -1 -12 468.443 127.619  10
   4   1 -12 331.610 105.851  10
  -4  -1  12 254.926 51.9301   9
  -4   1  12 317.545 56.6349   5
  -4  -1  12 267.615 58.3663   5
  -4  -1 -12 223.000 49.2814   3
   4  -1 -13 4527.00 363.078  10
   4   1 -13 4410.23 380.058  10
  -4   1 -13 4422.73 186.724   3
  -4  -1  13 4703.76 200.587   5
  -4  -1 -13 4841.92 209.573   3
  -4   1  13 4687.71 194.950   5
  -4  -1  13 4818.77 189.542   9
   4   1 -14 19136.2 817.143  10
  -4   1  14 20555.4 412.437   5
  -4  -1  14 20449.5 423.960   5
  -4  -1 -14 20183.4 432.898   3
  -4   1 -14 19241.9 395.145   3
  -4  -1  14 19929.7 390.471   9
  -4   1  15 8742.26 273.366   5
  -4  -1  15 8726.41 279.948   5
  -4   1 -15 8099.38 260.829   3
  -4  -1 -15 8394.60 285.238   3
  -4  -1  15 8368.97 255.874   9
   4   1 -15 8174.50 549.989  10
  -4   1  16 1073.34 105.165   5
  -4  -1  16 803.017 95.7099   5
  -4   1 -16 982.204 95.0974   3
  -4  -1 -16 898.544 101.867   3
  -4  -1  16 824.604 86.6718   9
  -4  -1  17 155.218 45.0651   9
  -4   1  17 161.222 60.8337   5
  -4  -1  17 217.205 59.7749   5
  -4   1 -17 129.202 49.2668   3
  -4  -1 -17 121.952 49.8527   3
  -4   1  18 1046.40 102.816   5
  -4  -1  18 857.267 100.199   5
  -4   1 -18 829.989 88.8261   3
  -4  -1  18 917.153 90.4089   9
  -4  -1 -18 997.945 103.110   3
  -4   1  19 10067.0 293.714   5
  -4  -1  19 10267.1 304.468   5
  -4   1 -19 9259.26 269.388   3
  -4  -1 -19 9753.97 299.264   3
  -4  -1  19 9790.53 273.297   9
  -4   1  20 1249.49 109.641   5
  -4  -1  20 1164.14 108.461   5
  -4   1 -20 1040.76 91.4516   3
  -4  -1 -20 1054.48 103.519   3
  -4  -1  21 884.641 94.0837   5
  -4   1 -21 834.468 76.8421   3
  -4  -1 -21 810.531 87.1958   3
  -4   1  21 952.595 93.7462   5
  -4   1  22 1162.14 95.3799   5
  -4  -1 -22 1128.44 94.6770   3
  -4  -1  22 1223.40 100.233   5
  -4   1  23 10.7830 29.1606   5
  -4  -1  23 39.9839 37.9340   5
  -4  -1 -23 4.68326 24.6369   3
  -4   1  24 554.854 56.7118   5
  -4  -1 -24 530.201 51.9721   3
  -4  -1  24 526.165 57.4768   5
  -4   1  25 25.5548 19.9751   5
  -4  -1  25-7.94830 24.8171   5
  -4  -1 -25-6.99173 15.9424   3
   4   2   0 13788.9 485.819  10
   4   2   0 13927.2 549.133   2
   4   2  -1 14442.2 501.406  10
   4   2   1 15121.6 510.768  10
   4   2  -1 14722.1 561.696   2
   4   2   1 14903.8 567.243   2
   4   2  -2 5738.32 324.480  10
   4   2   2 5714.15 318.576  10
   4   2  -2 5896.40 356.583   2
   4   2   2 5826.27 355.606   2
   4   2   3-19.0399 57.2963   2
   4   2  -3 4.30851 62.0792  10
   4   2   3-9.04899 53.0536  10
   4   2   3 43.9985 40.7302   1
   4   2  -4 23666.9 678.393  10
   4   2   4 24295.5 616.241   1
   4   2   4 24174.3 728.884   2
   4  -2  -5 11964.1 492.316   2
   4   2  -5 10590.7 461.788  10
   4   2   5 11525.3 440.444   1
   4   2   5 11225.4 499.409   2
   4  -2  -6 3396.99 263.165   2
   4   2  -6 3011.98 256.939  10
   4   2   6 3081.46 240.428   1
   4   2   6 3092.06 264.367   2
   4  -2  -7 54468.0 1027.90   2
   4   2  -7 51871.6 1078.60  10
   4   2   7 54990.1 1030.40   1
   4   2   7 52133.6 1066.94   2
   4   2  -8 2257.00 236.631  10
   4   2   8 2543.46 230.603   1
   4   2   8 2569.59 238.366   2
   4  -2  -8 2449.61 217.239   2
   4   2  -9 1441.69 200.549  10
   4   2   9 1792.23 209.215   1
   4   2   9 1591.62 186.694   2
   4   2 -10 1266.45 197.675  10
  -4  -2  10 1500.71 105.302   5
   4   2  10 1314.14 182.956   1
   4   2 -11 8819.81 516.482  10
  -4  -2 -11 9227.11 277.254   3
  -4   2  11 7866.58 237.939   5
  -4  -2  11 9044.59 263.401   5
  -4  -2  11 8415.23 244.630   9
  -4   2  12 595.348 72.2691   5
   4   2 -12 604.653 158.506  10
  -4  -2 -12 712.193 83.6327   3
  -4  -2  12 621.608 75.8639   5
  -4  -2  12 648.166 73.7269   9
  -4  -2  13 130.602 48.7195   5
   4   2 -13 147.924 91.0665  10
  -4  -2  13 62.7687 38.4555   9
  -4   2  13 64.3257 35.8880   5
  -4  -2 -13 67.5989 40.1728   3
  -4   2  14 5593.30 213.604   5
  -4  -2 -14 5554.33 234.802   3
  -4  -2  14 5521.92 212.820   9
  -4  -2  14 5688.07 226.758   5
   4   2 -14 5357.32 443.687  10
  -4   2  15 8899.10 273.364   5
  -4  -2  15 9124.86 290.015   5
  -4  -2 -15 8782.98 297.707   3
  -4  -2  15 8837.52 270.971   9
  -4   2  16 20171.2 414.475   5
  -4  -2  16 20573.8 437.244   5
  -4  -2 -16 19564.4 445.878   3
  -4  -2  16 20262.6 410.554   9
  -4  -2  17 164.690 47.8335   9
  -4   2  17 274.542 67.5654   5
  -4  -2  17 269.199 72.4202   5
  -4  -2 -17 201.120 62.6116   3
  -4   2  18 2843.87 160.968   5
  -4  -2  18 2859.54 167.845   5
  -4  -2 -18 2678.01 166.123   3
  -4  -2  18 2846.05 155.489   9
  -4   2  19 5213.96 210.271   5
  -4  -2  19 5261.92 220.282   5
  -4  -2 -19 5242.59 225.214   3
  -4  -2  19 5224.62 204.327   9
  -4   2  20 3730.47 175.316   5
  -4  -2  20 3872.66 185.321   5
  -4  -2 -20 3684.81 180.179   3
  -4  -2  20 3562.71 164.627   9
  -4   2  21 26.7794 39.3461   5
  -4  -2  21 52.8560 52.2653   5
  -4  -2 -21 56.2771 42.9107   3
  -4   2  22-8.10470 35.9129   5
  -4  -2  22 8.60335 38.5942   5
  -4  -2 -22 90.6389 41.3497   3
  -4   2  23 284.918 47.3427   5
  -4  -2  23 290.347 53.4321   5
  -4  -2 -23 324.072 50.5889   3
  -4   2  24 83.4730 27.1596   5
  -4  -2  24 90.2133 31.0336   5
  -4  -2 -24 106.546 32.2540   3
  -4   2  25 199.985 28.2297   5
  -4  -2  25 255.004 39.1932   5
  -4  -2 -25 225.721 32.3900   3
   4   3   0 55983.5 1059.84  10
   4   3  -1 1736.81 190.963  10
   4   3   1 1951.14 202.557  10
   4   3  -2 12184.6 503.888  10
   4   3   2 10729.2 467.722  10
   4   3  -3 11610.2 502.877  10
   4   3   3 11303.9 485.712  10
   4   3   3 11289.0 453.578   1
   4   3  -4 24459.5 735.654  10
   4   3   4 23799.7 672.067   1
   4   3   4 23688.7 714.447  10
   4   3  -5 799.644 145.726  10
   4   3   5 718.643 123.801   1
   4   3  -6 3875.07 304.663  10
   4   3   6 4052.19 292.961   1
   4   3  -7 2846.58 270.067  10
   4  -3  -7 3145.72 255.532   2
   4   3   7 2962.97 263.771   1
   4   3  -8 33982.7 945.403  10
   4   3   8 34651.1 909.628   1
   4   3  -9 2085.24 249.650  10
   4   3   9 2281.73 250.882   1
   4   3 -10 12121.0 606.774  10
  -4  -3  10 12528.4 306.536   5
  -4  -3  10 11945.7 293.290   9
  -4  -3 -10 12494.6 323.471   3
   4   3  10 12862.9 597.421   1
   4   3 -11 201.528 107.233  10
  -4  -3  11 103.037 38.6915   9
  -4  -3  11 139.269 45.6461   5
  -4  -3 -11 85.6643 42.1430   3
   4   3 -12 4339.37 389.725  10
  -4   3  12 3900.82 168.297   5
  -4  -3 -12 4365.17 202.367   3
  -4  -3  12 4487.82 195.466   5
  -4  -3  12 4273.43 184.790   9
   4   3  12 4798.46 401.701   1
   4   3 -13 6722.07 495.622  10
  -4   3  13 5931.36 212.000   5
  -4  -3 -13 6643.31 254.858   3
  -4  -3  13 6768.23 244.793   5
  -4  -3  13 6506.50 233.134   9
   4   3 -14 13456.6 714.750  10
  -4   3  14 13766.6 326.356   5
  -4  -3 -14 14189.3 377.083   3
  -4  -3  14 14236.6 360.501   5
  -4  -3  14 13612.4 341.966   9
  -4  -3  15 120.069 50.2130   9
  -4   3  15 101.984 48.1116   5
  -4  -3  15 67.4963 44.9833   5
  -4  -3 -15 122.411 55.7995   3
  -4  -3  16-33.4802 40.3442   9
  -4   3  16 46.2230 34.9073   5
  -4  -3  16-11.7473 43.5046   5
  -4  -3 -16-0.63645 43.4046   3
  -4  -3  17 1314.29 118.276   5
  -4  -3 -17 1422.46 126.197   3
  -4  -3  17 1352.17 114.112   9
  -4   3  17 1301.95 109.363   5
  -4   3  18 198.199 53.2979   5
  -4  -3  18 107.105 44.5725   9
  -4  -3  18 140.337 58.8148   5
  -4  -3 -18 51.3741 45.3900   3
  -4   3  19 6137.50 217.649   5
  -4  -3  19 6339.82 235.828   5
  -4  -3 -19 6070.37 243.024   3
  -4  -3  19 6080.97 223.550   9
  -4   3  20 1633.06 110.564   5
  -4  -3  20 1616.10 123.342   5
  -4  -3 -20 1675.71 127.756   3
  -4  -3  20 1586.84 114.103   9
  -4  -3  21 194.861 45.2661   9
  -4   3  21 210.161 45.3864   5
  -4  -3  21 258.165 56.5487   5
  -4  -3 -21 275.059 57.5773   3
  -4   3  22 5.28949 25.7158   5
  -4  -3  22 130.218 50.9266   5
  -4  -3 -22 92.3947 42.1151   3
  -4   3  23 784.258 63.4712   5
  -4  -3  23 873.816 76.5351   5
  -4  -3 -23 834.530 74.3045   3
  -4  -3  24 186.515 39.9172   5
  -4   3  24 132.943 24.2443   5
  -4  -3 -24 195.694 36.2014   3
  -4  -3  25-3.29248 20.0699   5
  -4  -3 -25 0.28700 17.2123   3
   4   4   0 3196.75 275.249  10
   4   4  -1 40.1626 56.7930  10
   4   4   1-51.4314 75.5268  10
   4   4  -2 377.345 111.470  10
   4   4   2 352.803 107.677  10
   4   4  -3 11093.2 521.781  10
   4   4   3 11664.5 530.518  10
   4   4   3 11560.3 502.442   1
   4   4  -4 247.936 93.6543  10
   4   4   4 263.326 95.3356  10
   4   4   4 306.863 99.6273   1
   4   4  -5 1106.75 175.794  10
   4   4   5 1119.60 168.309   1
   4   4  -6 1650.19 216.531  10
   4   4   6 1820.16 213.802   1
   4   4  -7 11037.7 551.538  10
   4   4   7 11616.1 546.795   1
  -4  -4  -8 981.516 92.5817   3
   4   4  -8 1012.76 184.452  10
   4   4   8 1171.11 188.329   1
  -4  -4   8 961.170 86.2319   5
   4   4  -9 12046.7 608.461  10
  -4  -4  -9 12242.0 320.186   3
  -4  -4   9 12440.4 305.400   5
  -4  -4   9 12018.0 297.773   9
  -4   4  -9 11792.7 283.485   7
   4   4   9 12122.1 589.084   1
  -4  -4 -10 1001.58 100.973   3
   4   4 -10 972.105 186.435  10
  -4  -4  10 994.365 92.1339   5
  -4  -4  10 986.460 92.7164   9
   4   4  10 1251.06 196.280   1
   4   4 -11 14627.5 712.482  10
  -4  -4 -11 15004.8 370.137   3
  -4  -4  11 14759.5 348.655   5
  -4  -4  11 14900.1 346.153   9
   4   4  11 14478.7 687.345   1
   4   4 -12 3.83796 65.5973  10
  -4  -4  12 22.3039 40.6343   9
  -4  -4  12 126.655 47.1417   5
   4   4  12 51.8183 56.8911   1
  -4  -4 -12 48.0017 41.5138   3
   4   4 -13 1290.90 233.277  10
  -4  -4  13 1333.47 112.673   5
  -4  -4  13 1226.82 105.569   9
  -4  -4 -13 1188.36 114.161   3
   4   4  13 1192.46 222.286   1
  -4  -4  14 180.613 51.8782   9
  -4  -4  14 176.126 51.9396   5
  -4  -4 -14 183.744 59.3340   3
  -4  -4 -15 10162.3 326.811   3
  -4  -4  15 9657.74 299.030   5
  -4  -4  15 9846.96 297.739   9
  -4  -4 -16 1848.47 146.078   3
  -4  -4  16 1924.99 138.034   5
  -4  -4  16 2065.65 139.716   9
  -4  -4  17 94.6873 46.3202   9
  -4  -4  17 76.0791 47.8907   5
  -4  -4 -17 182.632 64.9752   3
  -4  -4  18 733.031 91.1383   5
  -4  -4  18 628.760 80.7438   9
  -4  -4 -18 679.923 91.8414   3
  -4  -4  19 234.215 53.0060   9
  -4  -4  19 279.659 64.2600   5
  -4  -4 -19 295.455 66.7447   3
  -4  -4  20 183.133 50.4214   9
  -4  -4  20 172.555 49.8018   5
  -4  -4 -20 222.064 58.4147   3
  -4  -4  21 1009.92 89.9499   5
  -4  -4 -21 980.644 91.6222   3
  -4  -4  21 969.407 84.9689   9
  -4  -4  22 694.114 73.0780   5
  -4  -4 -22 667.411 72.0751   3
  -4  -4  23 1687.15 97.7977   5
  -4  -4 -23 1697.30 97.8257   3
  -4  -4  24-1.24652 21.2607   5
  -4  -4 -24 59.0203 26.5848   3
   4   5   0 19778.0 722.026  10
   4   5  -1 2589.72 265.532  10
   4   5   1 2640.13 269.499  10
   4   5  -2 139.409 82.5494  10
   4   5   2 32.4246 95.5757  10
   4   5  -3 25796.1 837.596  10
   4   5   3 26149.2 848.203  10
   4   5   3 26792.9 827.592   1
   4   5  -4 7800.41 470.709  10
   4   5   4 7899.62 474.972  10
   4   5   4 7658.50 450.284   1
   4   5  -5 3091.83 303.445  10
   4   5   5 3393.10 302.445   1
   4   5  -6 263.313 109.234  10
  -4  -5   6 339.327 60.1970   8
  -4  -5  -6 326.293 56.2986   3
   4   5   6 261.162 83.3395   1
  -4  -5  -7 35570.9 533.659   3
   4   5  -7 36059.9 1057.38  10
  -4  -5   7 34093.5 497.538   5
  -4  -5   7 35940.6 538.266   8
   4   5   7 36841.5 1033.08   1
  -4   5  -7 34819.3 487.284   7
  -4   5   7 34816.3 504.121   7
   4   5  -8 7636.44 497.474  10
  -4  -5  -8 7523.23 252.689   3
  -4  -5   8 7543.61 238.927   5
  -4   5  -8 7771.38 232.524   7
   4   5   8 7602.03 481.114   1
  -4   5   8 7362.58 235.620   7
   4   5   9 291.333 101.841   1
   4   5  -9 115.214 91.2960  10
  -4  -5  -9 148.672 49.7683   3
  -4  -5   9 69.8751 39.2643   5
  -4   5  -9 175.389 47.8366   7
  -4   5   9 95.0371 38.0380   7
   4   5 -10 0.73819 65.6959  10
   4   5  10-11.3471 53.0937   1
  -4  -5  10 35.3999 31.7279   9
  -4  -5 -10 47.9266 39.8056   3
  -4  -5  10 60.6222 38.1150   5
  -4   5  10 41.7889 32.3466   7
   4   5 -11-48.7842 75.0128  10
  -4  -5  11 16.9873 34.0993   9
  -4  -5  11 20.0798 35.1442   5
  -4  -5 -11 53.0832 39.0657   3
  -4   5  11 54.1783 28.7768   7
   4   5 -12 450.693 140.724  10
  -4  -5  12 889.158 93.6832   5
  -4  -5  12 829.853 92.0413   9
   4   5  12 859.654 173.200   1
  -4  -5 -12 888.505 101.132   3
  -4   5  12 787.860 82.9512   7
  -4  -5 -13 9589.09 311.787   3
  -4  -5  13 9585.90 292.935   5
  -4  -5  13 9379.84 295.847   9
  -4  -5 -14 1607.20 135.066   3
  -4  -5  14 1418.39 119.059   5
  -4  -5  14 1613.13 127.507   9
  -4  -5 -15 10515.0 331.738   3
  -4  -5  15 10653.7 308.687   5
  -4  -5  15 10696.4 316.956   9
  -4  -5  16 171.724 58.6195   9
  -4  -5  16 75.9006 44.9994   5
  -4  -5 -16 136.499 58.9268   3
  -4  -5 -17 1097.41 112.995   3
  -4  -5  17 1167.38 105.657   5
  -4  -5  17 1186.18 108.583   9
  -4  -5  18 407.019 69.1152   9
  -4  -5  18 426.908 70.3447   5
  -4  -5 -18 376.026 71.6382   3
  -4  -5  19 6279.97 218.070   5
  -4  -5 -19 6489.67 239.950   3
  -4  -5  19 6435.09 225.120   9
  -4  -5  20 62.1760 39.5463   9
  -4  -5  20-18.0473 35.3282   5
  -4  -5 -20 53.4170 45.7645   3
  -4  -5 -21 42.8836 37.8404   3
  -4  -5  21 19.5380 31.0829   9
  -4  -5  21-11.9194 33.1622   5
  -4  -5  22 54.3848 32.1157   9
  -4  -5  22 37.3387 28.9811   5
  -4  -5 -22 139.798 42.1369   3
  -4  -5  23 2302.75 99.6690   5
  -4  -5 -23 2530.85 111.348   3
  -4  -5 -24 96.9686 25.1016   3
  -4   6   0 11884.1 292.662   7
   4   6   0 11122.9 580.659  10
   4   6  -1 870.625 173.514  10
  -4  -6   1 993.258 89.2168   8
   4   6   1 838.815 169.080  10
  -4   6  -1 1044.50 90.1144   7
  -4   6   1 945.594 86.3973   7
   4   6  -2 178.952 100.499  10
   4   6   2 216.506 109.863  10
  -4  -6   2 190.004 46.4038   3
  -4  -6  -2 117.790 42.3091   3
  -4  -6   2 185.873 48.2372   8
  -4   6  -2 112.654 29.6221   7
  -4   6   2 234.041 48.8195   7
   4   6  -3-28.6313 67.9134  10
   4   6   3 82.0228 84.4438  10
   4   6   3 18.0489 59.5735   1
  -4  -6  -3 36.5747 28.6057   3
  -4  -6   3 26.0183 30.4748   8
  -4   6  -3 23.3328 29.1424   7
  -4   6   3-35.9726 33.2241   7
  -4  -6  -4 12519.4 312.437   3
   4   6  -4 12354.3 621.342  10
   4   6   4 12752.7 634.874  10
   4   6   4 12262.5 610.493   1
  -4  -6   4 12729.9 320.695   8
  -4  -6  -4 12197.9 295.928   8
  -4   6  -4 13136.9 308.843   7
  -4   6   4 12776.6 312.509   7
   4   6  -5-69.8929 79.8100  10
  -4  -6   5 31.2644 35.7638   8
  -4  -6  -5 16.4311 30.3713   3
  -4  -6  -5 19.5988 29.0805   8
  -4   6  -5-36.7544 35.5452   7
  -4   6   5 34.7148 34.2473   7
   4   6   5 46.8408 62.4009   1
  -4  -6  -6 3166.70 162.884   3
   4   6  -6 2675.88 298.945  10
   4   6   6 3263.00 320.112   1
  -4  -6  -6 2676.49 140.670   8
  -4   6  -6 3018.56 150.351   7
  -4   6   6 2807.13 151.695   7
  -4  -6  -7 1766.79 124.358   3
   4   6  -7 1606.14 236.820  10
  -4  -6   7 1653.20 114.436   5
   4   6   7 1734.99 247.094   1
  -4   6  -7 1839.82 121.823   7
  -4   6   7 1735.38 122.664   7
  -4  -6  -8 10055.3 294.731   3
  -4  -6   8 9507.30 270.323   5
   4   6  -8 10217.3 605.194  10
  -4   6  -8 9800.00 266.210   7
   4   6   8 9610.09 574.592   1
  -4   6   8 9926.89 287.722   7
   4   6   9 98.7230 75.2076   1
   4   6  -9 122.099 88.3739  10
  -4  -6   9 62.9061 41.9724   9
  -4  -6  -9 131.131 48.7978   3
  -4  -6   9 151.292 42.8751   5
  -4   6  -9 80.4026 42.1859   7
  -4   6   9 80.6408 43.4149   7
  -4  -6 -10 6291.48 243.682   3
   4   6 -10 5871.87 478.178  10
  -4  -6  10 5898.26 220.411   5
  -4  -6  10 6070.59 234.127   9
  -4   6 -10 6060.40 208.891   7
  -4   6  10 6139.11 229.347   7
   4   6  10 6385.43 483.580   1
   4   6 -11 813.538 191.394  10
  -4  -6  11 681.316 88.1548   9
   4   6  11 742.008 184.974   1
  -4  -6  11 627.314 78.1648   5
  -4  -6 -11 589.023 82.4836   3
  -4   6  11 597.272 74.3827   7
  -4  -6  12 699.064 88.5649   9
  -4  -6  12 585.231 77.3548   5
  -4  -6 -12 683.306 89.7282   3
  -4   6  12 583.455 76.0806   7
  -4  -6  13 58.6151 46.4683   9
  -4  -6  13 13.1233 42.1804   5
  -4  -6 -13 52.2081 51.1482   3
  -4   6  13 98.6040 42.2221   7
  -4  -6 -14 3664.77 194.999   3
  -4  -6  14 3041.44 164.189   5
  -4  -6  14 3462.00 183.983   9
  -4   6  14 3262.75 157.956   7
  -4  -6  15 8.08839 48.3560   9
  -4  -6  15 96.4957 41.2365   5
  -4  -6 -15 112.047 54.3484   3
  -4  -6  16 31.3079 44.5955   9
  -4  -6  16 6.43353 40.8401   5
  -4  -6 -16 60.5383 47.0226   3
  -4  -6 -17 1604.98 126.936   3
  -4  -6  17 1584.30 120.079   9
  -4  -6  17 1480.20 114.463   5
  -4  -6  18 184.876 51.8182   9
  -4  -6  18 163.097 50.4174   5
  -4  -6 -18 185.558 53.9569   3
  -4  -6 -19 733.043 83.6307   3
  -4  -6  19 577.354 67.3673   5
  -4  -6  19 725.537 80.3501   9
  -4  -6  20 126.199 43.3239   9
  -4  -6  20 79.6683 36.8716   5
  -4  -6 -20 114.303 42.3700   3
  -4  -6  21 90.6175 32.7478   9
  -4  -6  21 76.0290 31.6889   5
  -4  -6 -21 84.8882 34.1334   3
  -4  -6 -22 1008.10 72.8682   3
  -4  -6  22 889.451 62.2819   5
  -4  -6 -23 223.859 34.4143   3
   4   7   0 1921.74 264.148  10
  -4  -7   0 1902.02 126.141   8
  -4   7   0 1896.83 125.796   7
  -4  -7   0 1759.29 119.238   3
   4   7  -1 28388.3 980.685  10
   4   7   1 28522.1 983.846  10
  -4  -7   1 28985.7 483.121   8
  -4  -7  -1 27567.5 467.222   8
  -4   7  -1 30060.7 484.472   7
  -4   7   1 29543.6 480.768   7
  -4  -7   1 27829.8 461.360   3
  -4  -7  -1 28506.1 471.326   3
   4   7  -2 5540.57 436.349  10
   4   7   2 5286.43 425.804  10
  -4  -7   2 5829.83 221.644   8
  -4  -7  -2 5185.32 201.380   8
  -4   7  -2 5763.12 213.972   7
  -4   7   2 6028.98 220.725   7
  -4  -7   2 5468.76 206.460   3
  -4  -7  -2 5587.82 211.093   3
   4   7  -3 7275.92 502.102  10
   4   7   3 7363.26 508.087  10
   4   7   3 7417.28 504.539   1
  -4  -7   3 7557.22 253.931   8
  -4  -7  -3 7210.36 237.051   8
  -4   7  -3 7627.52 246.084   7
  -4   7   3 7579.88 247.807   7
  -4  -7  -3 7390.38 245.897   3
   4   7  -4 1872.01 261.476  10
   4   7   4 1815.20 256.711   1
  -4  -7   4 2216.76 142.360   8
  -4  -7  -4 1960.91 124.947   8
  -4   7  -4 2116.41 131.388   7
  -4   7   4 2133.09 135.354   7
  -4  -7  -4 2023.80 131.918   3
   4   7  -5 11914.4 651.737  10
   4   7   5 12970.0 670.377   1
  -4  -7  -5 11708.8 297.588   8
  -4   7  -5 12611.7 311.614   7
  -4   7   5 12439.0 323.701   7
  -4  -7  -5 12625.7 326.034   3
   4   7  -6 296.755 128.435  10
  -4  -7  -6 177.134 46.8978   3
  -4  -7   6 187.790 49.2382   5
  -4   7  -6 196.168 47.2592   7
  -4   7   6 231.630 57.8650   7
  -4  -7  -7 1168.22 106.453   3
   4   7  -7 1072.54 217.546  10
  -4  -7   7 1029.60 92.7270   5
  -4   7  -7 1260.65 102.234   7
  -4   7   7 1323.90 113.692   7
   4   7   7 1186.85 219.274   1
  -4  -7  -8 18698.6 409.491   3
   4   7  -8 19363.6 867.308  10
  -4  -7   8 18564.7 379.377   5
  -4   7  -8 18811.5 371.486   7
   4   7   8 18728.5 839.860   1
  -4   7   8 19115.0 413.438   7
   4   7   9 490.246 143.105   1
   4   7  -9 467.326 151.363  10
  -4  -7   9 564.696 79.4221   9
  -4  -7  -9 606.927 79.9333   3
  -4   7  -9 673.103 79.5495   7
  -4  -7   9 448.636 64.4615   5
  -4   7   9 568.202 81.2476   7
  -4  -7 -10 2179.62 146.295   3
  -4  -7  10 2058.10 133.252   5
  -4  -7  10 2072.46 143.328   9
  -4   7 -10 2207.36 126.515   7
  -4   7  10 2156.76 143.842   7
  -4  -7 -11 2116.40 146.952   3
  -4  -7  11 2172.70 136.517   5
  -4  -7  11 2549.33 157.282   9
  -4   7  11 2150.56 140.181   7
  -4  -7 -12 2206.19 150.826   3
  -4  -7  12 2095.42 135.322   5
  -4  -7  12 2344.22 152.543   9
  -4   7  12 2346.68 145.217   7
  -4  -7 -13 1932.57 140.837   3
  -4  -7  13 1770.59 124.210   5
  -4  -7  13 1984.22 141.048   9
  -4   7  13 1930.64 129.155   7
  -4  -7 -14 2890.15 168.665   3
  -4  -7  14 2873.33 152.296   5
  -4  -7  14 3065.29 173.228   9
  -4   7  14 2845.57 149.871   7
  -4  -7 -15 2794.27 164.009   3
  -4  -7  15 2901.43 151.241   5
  -4  -7  15 3141.16 171.895   9
  -4   7  15 2829.63 141.587   7
  -4  -7 -16 863.098 93.9243   3
  -4  -7  16 838.479 83.4618   5
  -4  -7  16 796.779 89.6658   9
  -4   7  16 752.965 69.7727   7
  -4  -7 -17 2921.63 159.367   3
  -4  -7  17 2802.89 138.572   5
  -4  -7  17 2811.39 153.834   9
  -4  -7  18 14.4980 36.6157   9
  -4  -7  18-19.1053 31.0082   5
  -4  -7 -18 9.30301 34.8686   3
  -4  -7 -19 2752.56 137.032   3
  -4  -7  19 2508.37 115.502   5
  -4  -7  19 2596.27 132.440   9
  -4  -7  20 42.8915 32.0811   9
  -4  -7  20 11.4689 22.6194   5
  -4  -7 -20 76.7906 33.3378   3
  -4  -7  21 72.4829 30.0288   9
  -4  -7 -21 74.5989 32.3202   3
  -4  -7 -22 350.331 39.6037   3
   4   8   0 3366.98 362.366  10
  -4  -8   0 3561.80 175.004   8
  -4   8   0 3539.74 173.913   7
  -4  -8   0 3542.25 167.284   3
   4   8  -1 20548.0 877.546  10
   4   8   1 21715.3 904.689  10
  -4  -8   1 20892.3 422.282   8
  -4  -8  -1 20607.8 412.280   8
  -4   8  -1 22261.2 428.415   7
  -4   8   1 21615.5 426.151   7
  -4  -8  -1 20777.7 404.156   3
   4   8  -2-38.6748 99.6200  10
   4   8   2 233.635 109.881  10
  -4  -8  -2 168.949 42.6081   3
  -4  -8  -2 264.689 56.6127   8
   4   8   2 318.259 121.398   1
  -4   8  -2 234.803 52.1760   7
  -4   8   2 216.950 54.3604   7
   4   8  -3 493.236 136.536  10
   4   8   3 681.109 177.156  10
  -4  -8  -3 620.868 74.8444   3
  -4  -8  -3 580.619 72.2311   8
  -4   8   3 662.806 81.7190   7
  -4   8  -3 560.221 70.8311   7
   4   8   3 809.425 178.853   1
   4   8  -4 183.521 94.5541  10
  -4  -8  -4 99.5874 34.3582   3
  -4   8  -4 123.853 43.5317   7
  -4   8   4 123.406 47.2943   7
   4   8   4 89.6048 86.1358   1
   4   8  -5 11083.3 654.360  10
   4   8   5 12012.8 672.964   1
  -4   8  -5 11810.8 305.092   7
  -4   8   5 11985.9 328.463   7
  -4  -8  -5 11689.4 315.940   3
  -4   8  -6 536.439 71.9592   7
  -4  -8  -6 380.437 67.9962   3
  -4   8   6 483.536 76.4932   7
  -4  -8  -7 564.334 77.6891   3
  -4   8  -7 638.500 77.3614   7
  -4   8   7 399.290 69.4468   7
  -4  -8   8 188.655 51.5200   9
  -4  -8  -8 301.092 63.3972   3
  -4   8  -8 338.262 61.4736   7
  -4   8   8 253.829 57.0745   7
  -4  -8  -9 1769.04 129.372   3
  -4  -8   9 1789.83 134.371   9
  -4   8  -9 1861.08 119.158   7
  -4   8   9 1548.68 125.657   7
  -4  -8  10 551.387 84.8852   9
  -4  -8 -10 424.716 68.5743   3
  -4   8  10 446.755 69.6818   7
  -4  -8 -11 1752.62 132.278   3
  -4  -8  11 1781.03 131.543   9
  -4   8  11 1603.27 124.352   7
  -4  -8 -12 3030.35 167.452   3
  -4  -8  12 3391.78 179.418   9
  -4   8  12 3033.99 163.503   7
  -4  -8  13 414.136 76.7161   9
  -4  -8 -13 463.661 75.0042   3
  -4   8  13 409.747 65.8241   7
  -4  -8  14-7.57826 39.5191   9
  -4  -8 -14-19.5073 34.6079   3
  -4   8  14-15.5841 33.4358   7
  -4  -8 -15 1599.87 117.344   3
  -4  -8  15 1485.42 114.928   9
  -4   8  15 1474.16 101.398   7
  -4  -8  16 274.589 58.6146   9
  -4  -8 -16 339.825 60.7950   3
  -4   8  16 376.766 50.3168   7
  -4  -8  17 217.422 52.1934   9
  -4  -8 -17 238.932 51.0592   3
  -4  -8  18 196.675 45.2975   9
  -4  -8 -18 129.660 39.8515   3
  -4  -8  19 51.2644 28.2066   9
  -4  -8 -19 66.5318 32.8248   3
  -4  -8  20 63.2091 25.3519   9
  -4  -8 -20 26.0941 20.7198   3
  -4  -8  21 35.1678 20.1984   9
  -4  -8 -21 65.7638 20.6128   3
  -4   9   0 15051.4 357.984   7
  -4   9  -1 350.294 57.8081   7
  -4   9   1 409.411 67.9588   7
  -4  -9  -1 351.360 60.3903   3
   4   9   1 388.934 62.1143   6
  -4  -9  -2-6.05822 31.0885   3
  -4   9  -2-37.4475 50.8589   7
  -4   9   2 80.6381 44.2383   7
   4   9   2 97.8119 49.2456   6
  -4  -9  -3 55.3641 38.1662   3
  -4   9  -3 60.6803 40.7299   7
  -4   9   3 71.5858 41.1400   7
  -4   9  -4 15570.4 353.166   7
  -4   9   4 15561.7 374.236   7
  -4  -9  -4 14413.0 338.906   3
  -4  -9  -5 147.605 46.6156   3
  -4   9  -5 128.634 42.8652   7
  -4   9   5 153.851 52.8067   7
  -4  -9  -6 137.268 40.6695   3
  -4   9  -6 151.160 44.1283   7
  -4   9   6 101.353 48.0016   7
  -4  -9  -7 6.73113 35.8980   3
  -4  -9   7-39.9356 50.4778   9
  -4   9  -7 86.9149 47.3933   7
  -4   9   7-49.5073 42.8358   7
  -4  -9   8 8691.86 281.474   9
  -4   9  -8 8541.05 242.043   7
  -4   9   8 8498.98 279.422   7
  -4  -9  -8 8389.94 263.237   3
  -4  -9   9 11.0744 41.8699   9
  -4  -9  -9 20.3966 34.1811   3
  -4   9   9 12.6068 36.6896   7
  -4  -9  10 392.543 70.6413   9
  -4  -9 -10 363.653 62.7238   3
  -4   9  10 433.827 71.7060   7
  -4  -9  11 1604.55 123.354   9
  -4   9  11 1594.97 118.688   7
  -4  -9 -11 1543.32 114.670   3
  -4  -9  12 3194.03 168.005   9
  -4   9  12 3115.87 159.497   7
  -4  -9 -12 3303.86 162.897   3
  -4  -9  13 52.4201 39.4664   9
  -4  -9 -13 87.2084 39.9300   3
  -4   9  13 146.329 43.1359   7
  -4  -9  14 1210.48 99.8924   9
  -4   9  14 1095.15 88.2186   7
  -4  -9 -14 1132.03 93.5628   3
  -4  -9  15 554.466 70.0044   9
  -4  -9 -15 395.150 56.6658   3
  -4   9  15 432.674 55.2316   7
  -4  -9  16 52.3108 34.2988   9
  -4  -9 -16 6.44040 30.1535   3
  -4   9  16 34.0456 23.5007   7
  -4  -9  17 373.657 52.6461   9
  -4  -9 -17 360.156 47.1669   3
  -4   9  17 352.530 40.8410   7
  -4  -9  18 485.058 53.3092   9
  -4  -9 -18 387.901 46.3683   3
  -4  -9  19-9.74905 23.1406   9
  -4  -9 -19-37.7670 22.1477   3
  -4  -9  20 27.3480 16.0569   9
  -4  10   0 11071.9 303.773   7
   4  10   0 10658.8 283.504   6
  -4  10  -1 9826.76 285.735   7
  -4  10   1 9884.40 290.184   7
   4  10   1 9549.27 270.187   6
  -4  10  -2 804.778 86.1591   7
  -4  10   2 920.078 96.9850   7
   4  10   2 702.825 80.5657   6
  -4  10  -3 78.0815 43.3246   7
  -4  10   3 62.1716 44.3834   7
   4  10   3 90.8014 38.5850   6
  -4  10  -4 5063.89 197.589   7
  -4  10   4 4940.19 208.883   7
   4  10   4 4625.56 197.485   6
  -4  10  -5 4551.32 184.333   7
  -4  10   5 4571.01 201.739   7
  -4 -10   6 112.945 47.4926   9
  -4  10  -6 199.521 45.3245   7
  -4 -10   7 168.032 50.1655   9
  -4  10  -7 307.968 54.9162   7
  -4  10   7 167.332 53.7255   7
  -4 -10   8 541.440 75.0090   9
  -4  10   8 592.238 76.8426   7
  -4 -10  -9 37.8668 31.4612   3
  -4 -10   9-1.70620 35.7658   9
  -4  10   9 28.4280 40.0190   7
  -4 -10  10 849.675 87.7043   9
  -4  10  10 828.545 87.9274   7
  -4 -10 -10 730.148 73.3364   3
  -4 -10  11 1696.40 117.877   9
  -4  10  11 1620.12 112.702   7
  -4 -10 -11 1544.08 101.976   3
  -4 -10  12 677.464 78.1956   9
  -4  10  12 590.306 70.0884   7
  -4 -10 -12 588.137 64.4969   3
  -4 -10  13 1095.59 90.2859   9
  -4  10  13 1034.11 83.1150   7
  -4 -10 -13 1009.21 77.5214   3
  -4 -10  14-31.1215 32.5747   9
  -4 -10 -14 32.8174 24.1904   3
  -4  10  14 39.7869 31.1277   7
  -4 -10  15 842.526 73.8551   9
  -4  10  15 735.614 61.1934   7
  -4 -10 -15 742.283 60.0993   3
  -4 -10  16 53.4154 29.3859   9
  -4  10  16 6.44929 20.6860   7
  -4 -10  17 208.610 34.5063   9
  -4  10  17 114.706 20.5844   7
  -4 -10  18 72.7495 20.8479   9
  -4  11   0 7.97243 34.3746   7
   4  11   0 35.3813 33.2461   6
  -4  11  -1 3798.16 170.771   7
  -4  11   1 3790.90 172.148   7
   4  11  -1 3696.46 159.953   6
   4  11   1 3696.08 163.623   6
  -4  11  -2 27.3467 32.7273   7
   4  11   2 46.7680 28.8292   6
  -4  11  -3 39.2599 31.0991   7
  -4  11   3 43.0813 36.0630   7
   4  11   3 19.8114 32.4090   6
  -4 -11   4 47.3021 37.5009   9
  -4  11  -4 81.3947 38.5235   7
  -4  11   4 98.2490 44.7339   7
   4  11   4 64.9510 35.5255   6
  -4 -11   5 2287.58 134.635   9
  -4  11  -5 2463.93 125.086   7
  -4  11   5 2359.09 138.689   7
   4  11   5 2330.22 134.931   6
  -4 -11   6 154.692 48.7040   9
  -4  11   6 203.568 55.2652   7
   4  11   6 150.706 44.7291   6
  -4 -11   7 356.009 61.5518   9
  -4  11   7 295.057 59.5234   7
   4  11   7 250.658 50.9231   6
  -4 -11   8 179.473 46.1807   9
  -4  11   8 222.407 52.5057   7
   4  11   8 132.897 44.4443   6
  -4 -11   9 282.743 53.1052   9
  -4  11   9 251.576 51.2828   7
  -4 -11  10 210.635 44.5070   9
  -4  11  10 128.266 39.1621   7
  -4 -11  11 599.824 66.6650   9
  -4  11  11 602.194 67.0219   7
  -4 -11  12 797.280 70.8023   9
  -4  11  12 843.034 71.3109   7
  -4 -11  13 254.617 42.9018   9
  -4  11  13 166.136 35.7534   7
  -4 -11  14 16.5875 23.3335   9
  -4  11  14 47.3731 23.8457   7
  -4 -11  15 1202.61 69.1938   9
  -4  11  15 1089.28 62.5190   7
  -4 -11  16 352.537 35.2022   9
   4  11  16 286.792 35.2273   6
  -4  12   0 8216.52 226.262   7
   4  12   0 7507.37 208.094   6
  -4  12  -1 434.171 59.0683   7
  -4  12   1 385.066 56.2582   7
   4  12  -1 422.615 54.5375   6
   4  12   1 385.662 55.1827   6
  -4 -12   2 320.364 51.4492   9
  -4  12  -2 408.333 54.1743   7
  -4  12   2 319.289 51.4065   7
   4  12   2 278.733 46.3917   6
  -4 -12   3 165.039 39.1816   9
  -4  12  -3 196.658 44.3869   7
  -4  12   3 110.391 35.3926   7
   4  12   3 107.600 34.6138   6
  -4 -12   4 4192.95 160.484   9
  -4  12   4 4291.66 167.936   7
   4  12   4 4076.08 160.086   6
  -4 -12   5 658.397 66.7752   9
  -4  12   5 536.788 62.8123   7
   4  12   5 506.445 60.0182   6
  -4 -12   6 487.769 58.4619   9
  -4  12   6 406.060 59.1831   7
   4  12   6 449.909 58.2917   6
  -4 -12   7 455.998 55.9110   9
  -4  12   7 427.129 56.0605   7
   4  12   7 448.677 57.9002   6
  -4 -12   8 2809.42 123.967   9
  -4  12   8 2840.88 128.202   7
   4  12   8 3030.08 133.351   6
  -4 -12   9 23.6622 24.0164   9
  -4  12   9 21.8499 26.8235   7
   4  12   9-15.8376 26.2868   6
  -4 -12  10-18.8009 26.4850   9
  -4  12  10-39.7093 30.1797   7
   4  12  10-12.7431 26.2294   6
  -4 -12  11 10.1154 21.5746   9
   4  12  11 46.8536 23.6637   6
  -4 -12  12 1489.67 73.3753   9
  -4  12  12 1504.66 78.2360   7
   4  12  12 1689.37 85.5710   6
  -4  12  13 320.907 35.1242   7
   4  12  13 416.685 42.0209   6
  -4  13   0 2233.55 100.190   7
  -4  13  -1 146.092 32.1342   7
  -4  13   1 126.823 31.4765   7
   4  13   1 169.669 31.2094   6
  -4  13   2 11.0704 26.7335   7
   4  13   2 33.6959 23.1569   6
  -4  13   3-29.9732 28.4694   7
   4  13   3 32.4410 24.5747   6
  -4  13   4 1457.74 85.4656   7
   4  13   4 1477.83 83.1002   6
  -4  13   5-21.6656 29.8124   7
   4  13   5-17.2889 20.3230   6
  -4  13   6 311.267 41.9715   7
   4  13   6 327.418 42.4090   6
  -4  13   7 141.689 32.5219   7
   4  13   7 164.162 32.0238   6
  -4  13   8 420.997 44.3989   7
   4  13   8 461.935 44.1948   6
  -4  13   9 287.262 36.0884   7
   4  13   9 315.444 36.7994   6
  -4  13  10 366.016 37.2698   7
   5   0   0-17.5549 71.4436   2
   5   0  -1 47.4051 64.1878   2
   5   0   1-75.8758 87.9482   2
   5   0   2 37730.8 1048.36   2
   5   0  -2 38485.8 1030.02   2
   5   0  -3-15.4472 69.2261   2
   5   0   3 189.083 87.8915   2
   5   0   4 8920.31 511.119   2
   5   0  -4 8452.87 483.863   2
   5   0  -5 31.5715 77.8257   2
   5   0   5 181.452 85.7669   2
   5   0   6 11891.7 599.366   2
   5   0  -6 11307.9 549.210   2
   5   0   7 195.534 87.4451   2
  -5   0   7 5.81773 26.3228   5
   5   0   8 16445.7 705.176   2
  -5   0  -8 15767.4 336.470   3
  -5   0   8 16012.9 346.395   5
   5   0   9 87.8106 76.8044   2
  -5   0  -9 77.8472 37.9837   3
  -5   0   9 7.48862 31.0556   5
  -5   0 -10 26251.9 449.883   3
  -5   0  10 27527.3 472.016   5
   5   0  10 27409.5 895.959   2
  -5   0 -11 6.58550 30.1309   3
  -5   0  11 8.88843 34.2543   5
  -5   0 -12 11598.9 310.134   3
  -5   0  12 11813.1 323.345   5
  -5   0  13 10.8869 38.9023   5
  -5   0 -13-9.96233 34.2127   3
  -5   0 -14 13543.3 340.786   3
  -5   0  14 13979.0 356.035   5
  -5   0  15 29.0655 43.2119   5
  -5   0 -15 30.5789 34.1527   3
  -5   0  16 88.9526 45.2725   5
  -5   0 -16 83.3156 39.3475   3
  -5   0  17-12.3267 38.9321   5
  -5   0 -17 23.6311 30.7126   3
  -5   0 -18 4140.98 175.829   3
  -5   0  18 4844.36 202.285   5
  -5   0  19 11.1569 40.9530   5
  -5   0 -19 18.9539 27.5824   3
  -5   0 -20 3311.41 139.470   3
  -5   0  20 3702.76 164.500   5
  -5   0  21 0.26005 30.2004   5
  -5   0 -21 4.66162 22.6260   3
  -5   0  22 1446.44 91.5711   5
  -5   0  23 5.62914 21.0553   5
  -5   0  24 774.312 52.9034   5
   5   1   0-32.0281 58.8738   2
   5  -1   0 25.6178 69.7950   2
   5  -1  -1 29388.7 918.467   2
   5  -1   1 29161.5 925.347   2
   5   1  -1 28288.4 900.120   2
   5   1   1 28297.5 903.750   2
   5  -1  -2 3251.52 305.865   2
   5  -1   2 3092.28 305.285   2
   5   1  -2 3333.73 311.140   2
   5   1   2 2993.78 294.529   2
   5  -1  -3 13434.3 609.787   2
   5   1  -3 14242.9 528.098  10
   5  -1   3 15127.4 676.413   2
   5   1  -3 14482.7 634.890   2
   5   1   3 13663.5 630.119   2
   5   1  -4 12993.7 520.632  10
   5  -1   4 13164.2 633.387   2
   5   1  -4 12820.9 595.247   2
   5   1   4 12943.9 612.036   2
   5  -1  -4 13907.5 619.034   2
   5   1  -5 27889.9 788.567  10
   5  -1   5 30103.3 966.691   2
   5   1   5 28339.4 912.053   2
   5  -1  -5 30470.1 904.991   2
   5   1  -6 10655.1 496.736  10
   5  -1   6 11317.0 591.038   2
   5  -1  -6 10880.6 540.351   2
   5   1   6 10391.2 552.518   2
  -5  -1  -7 6871.65 228.073   3
   5   1  -7 6822.80 410.229  10
   5  -1   7 7598.67 490.671   2
  -5   1   7 6790.54 218.055   5
  -5  -1   7 7334.88 235.659   5
   5  -1  -7 6766.46 420.300   2
   5   1   7 6826.01 449.251   2
  -5  -1  -8 1137.07 95.6123   3
   5   1   8 1175.90 190.725   2
   5   1  -8 1331.49 186.478  10
  -5   1   8 1170.48 93.8589   5
  -5  -1   8 1101.69 95.6774   5
  -5  -1   8 1137.18 91.4854   8
   5  -1   8 1149.80 197.848   2
   5  -1  -8 918.482 157.800   2
  -5  -1  -9 16395.7 363.337   3
   5  -1   9 17361.3 738.662   2
  -5   1   9 15685.9 346.676   5
  -5  -1   9 16680.8 363.647   5
  -5  -1   9 15610.8 334.242   8
   5   1   9 16210.3 688.249   2
   5  -1  10 175.165 88.4768   2
  -5  -1 -10 288.852 59.0045   3
  -5   1  10 332.323 60.5199   5
  -5  -1  10 299.409 62.2090   5
  -5  -1 -11 8069.96 265.419   3
  -5   1  11 8176.39 260.276   5
  -5  -1  11 8146.10 265.682   5
  -5  -1 -12 798.224 89.2429   3
  -5   1  12 774.398 87.0184   5
  -5  -1  12 870.334 95.6644   5
  -5   1  13 518.930 74.6840   5
  -5  -1  13 580.868 78.8789   5
  -5  -1 -13 606.354 83.5250   3
  -5   1  14 455.852 70.5720   5
  -5  -1  14 387.404 69.3514   5
  -5  -1 -14 473.363 69.9700   3
  -5   1  15 656.881 83.5243   5
  -5  -1  15 690.334 85.9754   5
  -5  -1 -15 591.150 78.9209   3
  -5   1  16 42.4763 38.2229   5
  -5  -1  16-2.25836 50.0987   5
  -5  -1 -16 70.0405 43.4286   3
  -5   1  17-3.97606 41.0999   5
  -5  -1  17-16.0153 41.3007   5
  -5  -1 -17-10.3776 34.7509   3
  -5   1  18 417.982 72.2151   5
  -5  -1  18 500.555 75.1208   5
  -5  -1 -18 344.340 60.9280   3
  -5  -1 -19 2293.36 130.520   3
  -5   1  19 2293.38 133.911   5
  -5  -1  19 2455.36 145.148   5
  -5   1  20 108.603 42.5681   5
  -5  -1  20 110.059 46.3945   5
  -5  -1 -20 77.8021 33.7230   3
  -5   1  21 221.252 46.3518   5
  -5  -1  21 165.041 45.4752   5
  -5  -1 -21 81.7840 29.5887   3
  -5   1  22-56.4557 27.7245   5
  -5  -1  22 17.0648 28.4962   5
  -5  -1 -22 14.3115 24.0420   3
  -5   1  23 73.5778 23.7870   5
  -5  -1  23 128.142 33.1586   5
  -5  -1 -23 89.1171 23.0349   3
  -5  -1  24-8.24894 19.7366   5
   5   2   0-59.5238 80.3116  10
   5   2   0-26.5261 63.7107   2
   5   2  -1 5539.96 349.600  10
   5   2   1 5325.56 344.402  10
   5   2   1 5266.61 394.064   2
   5   2  -2 7666.28 417.525  10
   5  -2  -2 8606.21 501.324   2
   5   2   2 7508.57 408.770  10
   5   2   2 8417.98 497.348   2
   5  -2  -3 4022.94 343.436   2
   5   2  -3 3959.48 304.495  10
   5   2   3 3544.96 327.274   2
   5  -2  -4 10147.3 534.804   2
   5   2  -4 8877.68 462.731  10
   5   2   4 9609.33 532.066   2
  -5  -2  -5 12394.7 306.125   3
   5  -2  -5 12649.6 589.118   2
   5   2  -5 12323.8 559.481  10
  -5   2  -5 12500.8 299.541   7
   5   2   5 11684.2 585.321   2
  -5  -2  -6 3312.38 161.561   3
   5   2  -6 2906.23 280.221  10
  -5  -2   6 3291.00 156.751   8
   5   2   6 3130.00 305.401   2
   5  -2  -6 3319.13 301.586   2
  -5  -2  -7 1199.96 101.367   3
   5  -2  -7 982.848 166.621   2
   5   2  -7 1139.39 180.793  10
  -5  -2   7 1265.23 100.988   8
   5   2   7 998.814 169.601   2
  -5  -2  -8 2264.20 136.680   3
   5   2  -8 2175.93 252.896  10
  -5   2   8 2234.78 127.432   5
  -5  -2   8 2347.14 139.558   5
  -5  -2   8 2257.19 127.763   9
  -5  -2   8 2323.83 135.183   8
  -5  -2  -9 28999.9 497.362   3
   5   2  -9 27495.1 905.635  10
  -5   2   9 27914.8 455.568   5
  -5  -2   9 28781.2 484.638   5
  -5  -2   9 28238.3 450.551   9
  -5  -2 -10 5243.31 217.410   3
   5   2 -10 5317.30 408.253  10
  -5   2  10 5300.00 204.472   5
  -5  -2  10 5211.09 213.396   5
  -5  -2  10 5182.23 196.869   9
  -5  -2 -11 9876.57 300.347   3
   5  -2  11 9706.24 560.639   2
  -5   2  11 9267.36 273.426   5
  -5  -2  11 9931.95 297.019   5
  -5  -2  11 9539.89 272.356   9
  -5  -2 -12 5735.22 235.073   3
  -5   2  12 5322.54 209.878   5
  -5  -2  12 5629.38 211.506   9
  -5  -2  12 5995.10 236.553   5
  -5  -2 -13 11169.3 328.299   3
  -5   2  13 10809.8 299.367   5
  -5  -2  13 11561.2 329.696   5
  -5  -2  13 10677.4 292.874   9
  -5  -2 -14 5859.43 241.498   3
  -5   2  14 5985.85 223.429   5
  -5  -2  14 5974.80 239.347   5
  -5  -2  14 6019.83 219.419   9
  -5  -2  15 243.611 53.9081   9
  -5   2  15 293.812 60.7168   5
  -5  -2  15 177.840 53.3205   5
  -5  -2 -15 237.868 59.6622   3
  -5  -2 -16 3531.21 183.938   3
  -5   2  16 3637.42 174.451   5
  -5  -2  16 3712.67 187.088   5
  -5  -2  16 3607.28 166.886   9
  -5  -2  17 78.2988 32.7834   9
  -5   2  17 97.5815 46.5021   5
  -5  -2  17 96.4035 48.2030   5
  -5  -2 -17 20.7410 39.9800   3
  -5  -2 -18 1174.12 104.522   3
  -5   2  18 952.249 89.7921   5
  -5  -2  18 1240.28 110.639   5
  -5  -2  18 992.017 86.3812   9
  -5  -2 -19 1529.00 110.522   3
  -5   2  19 1609.24 110.292   5
  -5  -2  19 1542.65 119.843   5
  -5  -2  19 1487.74 97.7930   9
  -5   2  20 249.541 47.6984   5
  -5  -2  20 251.585 58.0956   5
  -5  -2 -20 206.890 44.0751   3
  -5  -2 -21 1042.10 81.8443   3
  -5   2  21 1039.67 76.7612   5
  -5  -2  21 1091.15 87.8613   5
  -5  -2 -22 2298.08 106.238   3
  -5   2  22 2244.29 100.534   5
  -5  -2  22 2423.57 118.129   5
  -5   2  23 127.623 24.9565   5
  -5  -2  23 96.0874 29.2542   5
  -5  -2 -23 64.4783 20.2784   3
  -5  -2  24 0.06819 16.9490   5
   5   3   0-212.953 90.4257  10
   5   3  -1 4910.32 355.400  10
   5   3   1 5174.24 364.413  10
   5   3  -2 13159.8 585.335  10
   5   3   2 12731.1 570.772  10
  -5  -3   2 13312.0 313.360   8
  -5   3  -2 12372.9 292.656   7
  -5  -3   2 12850.6 311.331   3
  -5  -3  -2 12609.0 309.068   3
   5   3  -3 4857.95 361.280  10
   5   3   3 4277.76 335.511  10
  -5  -3   3 4730.93 189.154   8
  -5   3  -3 4774.14 182.938   7
  -5  -3  -3 4591.19 188.176   3
   5   3  -4 2738.37 276.411  10
  -5  -3   4 2826.09 147.153   8
  -5   3  -4 2714.75 141.840   7
  -5  -3  -4 2733.52 148.518   3
  -5  -3  -5 1109.75 97.7571   3
   5   3  -5 953.199 167.829  10
   5  -3  -5 1009.47 183.016   2
  -5  -3   5 1210.75 98.6218   8
  -5   3  -5 1126.89 95.6532   7
  -5   3   5 866.850 78.0058   7
  -5  -3  -6 1891.41 129.073   3
   5  -3  -6 1980.18 240.420   2
   5   3  -6 1859.96 237.829  10
  -5  -3   6 2026.46 129.067   8
  -5   3  -6 2121.43 130.472   7
  -5   3   6 1750.62 109.199   7
   5   3  -7 237.300 103.584  10
   5  -3  -7 350.552 108.108   2
  -5  -3   7 229.083 51.0421   8
  -5  -3  -7 232.623 52.7799   3
  -5   3  -7 324.015 62.2320   7
  -5   3   7 207.383 41.2368   7
  -5  -3  -8 14222.8 350.681   3
   5   3  -8 13254.7 645.912  10
  -5  -3   8 13849.8 339.902   5
  -5  -3   8 13644.8 334.028   8
  -5  -3  -9 7870.81 266.537   3
   5   3  -9 7165.12 484.855  10
  -5  -3   9 8034.34 261.215   5
  -5  -3   9 7755.85 245.350   9
  -5  -3 -10 15995.0 383.658   3
   5   3 -10 14529.4 701.799  10
  -5  -3  10 16504.6 380.569   5
  -5  -3  10 15263.6 348.323   9
  -5  -3 -11 1601.07 127.109   3
   5   3 -11 1542.28 235.395  10
  -5  -3  11 1781.33 132.530   5
  -5  -3  11 1705.42 121.501   9
  -5  -3  12 392.688 64.7809   9
  -5  -3 -12 434.307 74.2093   3
  -5  -3  12 335.008 70.1914   5
  -5  -3  13 873.529 100.795   5
  -5  -3  13 865.226 91.8857   9
  -5  -3 -13 771.082 92.4104   3
  -5  -3 -14 1970.94 146.982   3
  -5   3  14 2025.17 126.325   5
  -5  -3  14 2117.72 144.850   5
  -5  -3  14 2028.78 133.939   9
  -5  -3 -15 833.719 98.0202   3
  -5   3  15 744.518 78.7086   5
  -5  -3  15 635.655 77.2782   9
  -5  -3  15 711.200 87.8063   5
  -5   3  16 678.664 76.7204   5
  -5  -3  16 561.047 74.2628   9
  -5  -3  16 582.091 83.8423   5
  -5  -3 -16 644.699 87.5624   3
  -5  -3  17 592.612 71.6878   9
  -5   3  17 560.578 69.0858   5
  -5  -3  17 538.201 77.7921   5
  -5  -3 -17 656.362 85.3021   3
  -5   3  18 1033.78 87.1219   5
  -5  -3 -18 1113.20 103.007   3
  -5  -3  18 905.603 92.7593   5
  -5  -3  18 946.710 85.1430   9
  -5   3  19 2106.39 115.549   5
  -5  -3 -19 2282.56 133.895   3
  -5  -3  19 2445.13 140.506   5
  -5  -3  19 2232.76 120.292   9
  -5  -3  20 67.7799 28.9257   9
  -5   3  20 37.0125 27.2215   5
  -5  -3  20 46.0964 41.1284   5
  -5  -3 -20 32.2032 37.7589   3
  -5  -3 -21 518.210 62.4206   3
  -5  -3  21 713.069 73.2966   5
  -5  -3 -22 514.587 53.9864   3
  -5  -3  22 590.717 60.6703   5
  -5  -3  23 29.1499 24.8314   5
  -5  -3 -23 37.6530 18.6983   3
  -5  -4   0-31.4199 45.6129   3
  -5  -4   0 9.05635 28.6076   8
  -5   4   0 14.4922 28.5434   7
   5   4  -1 10507.6 552.138  10
   5   4   1 10147.7 543.443  10
  -5  -4   1 10507.2 286.721   8
  -5  -4  -1 10471.1 287.259   8
  -5   4  -1 9959.04 270.343   7
  -5   4   1 10060.8 271.234   7
  -5  -4   1 10449.6 288.146   3
  -5  -4  -1 10387.4 288.537   3
   5   4  -2 32475.3 976.852  10
   5   4   2 32530.6 977.205  10
  -5  -4   2 32755.8 508.325   8
  -5   4  -2 33058.4 494.821   7
  -5   4   2 32247.6 484.035   7
  -5  -4   2 32887.6 514.582   3
  -5  -4  -2 32851.2 514.107   3
   5   4  -3 6198.79 428.072  10
   5   4   3 6221.50 432.087  10
  -5  -4   3 6851.68 234.889   8
  -5   4  -3 6709.55 225.107   7
  -5   4   3 6390.72 217.482   7
  -5  -4  -3 6541.25 232.750   3
   5   4  -4 3363.56 321.752  10
  -5  -4   4 3056.93 161.562   8
  -5   4  -4 3474.75 163.618   7
  -5   4   4 3219.55 154.491   7
  -5  -4  -4 3276.11 166.681   3
   5   4  -5 1252.08 203.890  10
  -5  -4   5 1508.50 115.374   8
  -5   4  -5 1770.93 120.980   7
  -5   4   5 1433.27 103.995   7
  -5  -4  -5 1559.05 119.898   3
   5   4  -6 16.8344 52.0779  10
   5  -4  -6 136.729 81.1048   2
  -5  -4   6 74.0919 43.8668   8
  -5  -4  -6 47.2175 39.7664   3
  -5   4  -6 96.6525 48.1630   7
  -5   4   6-19.7869 40.5861   7
  -5  -4  -7 2945.19 163.298   3
  -5  -4   7 2975.13 160.311   5
  -5  -4   7 2938.29 160.451   8
  -5   4  -7 3004.00 159.860   7
  -5   4   7 2624.06 139.861   7
  -5  -4  -8 826.515 93.1153   3
   5   4  -8 726.814 161.874  10
  -5  -4   8 991.163 96.1647   5
  -5   4   8 702.891 75.1124   7
  -5  -4  -9 13991.1 360.881   3
   5   4  -9 12885.8 676.048  10
  -5  -4   9 13836.9 346.510   5
  -5  -4   9 13902.1 338.743   9
  -5   4   9 12419.1 303.191   7
  -5  -4 -10 1102.30 112.030   3
   5   4 -10 1087.40 209.143  10
  -5  -4  10 990.753 100.638   5
  -5  -4  10 921.943 92.5561   9
  -5  -4  11 145.048 42.5719   9
  -5  -4 -11 126.879 51.4950   3
  -5  -4  11 166.602 47.3658   5
  -5  -4 -12 1286.03 118.270   3
  -5  -4  12 1541.46 126.109   5
  -5  -4  12 1351.14 112.565   9
  -5  -4 -13 8045.67 285.774   3
  -5  -4  13 8328.78 280.188   5
  -5  -4  13 8042.00 265.712   9
  -5  -4 -14 1593.15 130.447   3
  -5  -4  14 1375.30 118.614   5
  -5  -4  14 1476.18 117.125   9
  -5  -4  15-10.4950 44.2229   9
  -5  -4  15 64.1532 44.8209   5
  -5  -4 -15 91.6703 54.7021   3
  -5  -4  16 68.5609 37.7977   9
  -5  -4  16 113.045 52.1292   5
  -5  -4 -16 143.908 54.5373   3
  -5  -4 -17 5179.08 217.226   3
  -5  -4  17 5321.37 211.901   5
  -5  -4  17 4880.53 193.455   9
  -5  -4  18 563.937 68.2249   9
  -5  -4  18 644.990 79.5526   5
  -5  -4 -18 492.761 76.1705   3
  -5  -4  19 319.940 53.6784   9
  -5  -4  19 390.175 63.4179   5
  -5  -4 -19 352.317 62.1317   3
  -5  -4  20 447.131 53.3271   9
  -5  -4  20 471.583 63.9273   5
  -5  -4 -20 481.776 62.2636   3
  -5  -4 -21 2602.70 121.290   3
  -5  -4  21 2599.22 120.500   5
  -5  -4  22 32.8664 25.7332   5
  -5  -4 -22-45.7692 28.4176   3
  -5  -4  23 131.568 26.4731   5
  -5  -4 -23 172.802 26.7596   3
   5   5   0 61.0914 74.8984  10
  -5  -5   0 10.2473 31.1243   3
  -5  -5   0-14.3732 33.1743   8
  -5   5   0-26.9198 35.6533   7
   5   5  -1-4.76966 65.8214  10
   5   5   1 114.915 73.9660  10
  -5  -5   1 81.4910 35.6286   3
  -5  -5  -1 79.2223 41.3195   3
  -5  -5   1 107.701 42.5425   8
  -5  -5  -1 134.618 45.9044   8
  -5   5  -1 123.699 41.9681   7
  -5   5   1 139.446 45.3496   7
   5   5  -2 4513.95 382.272  10
   5   5   2 4974.58 406.346  10
   5   5   2 5259.31 393.416   1
  -5  -5   2 5099.06 208.266   8
  -5  -5  -2 5291.11 210.648   8
  -5   5  -2 5522.96 210.644   7
  -5   5   2 5110.85 203.427   7
  -5  -5   2 5423.86 214.187   3
  -5  -5  -2 5150.50 210.720   3
   5   5  -3 6060.78 444.735  10
   5   5   3 6283.06 461.072  10
   5   5   3 6139.90 425.976   1
  -5  -5   3 6845.21 244.024   8
  -5  -5  -3 6478.84 234.160   8
  -5   5  -3 6877.83 235.482   7
  -5   5   3 6484.32 229.263   7
  -5  -5  -3 6801.14 242.678   3
   5   5  -4 67.9691 85.0816  10
  -5  -5  -4 57.8885 36.9492   3
  -5  -5   4 78.4806 39.1002   8
  -5   5  -4 145.479 49.3552   7
  -5   5   4 50.0182 41.9698   7
   5   5   4-20.0687 55.5980   1
   5   5  -5 22623.4 875.523  10
  -5  -5   5 23551.3 454.700   8
   5   5   5 22221.6 818.923   1
  -5   5  -5 23792.0 437.548   7
  -5   5   5 22864.4 424.337   7
  -5  -5  -5 23892.0 461.273   3
   5   5  -6 282.612 108.744  10
  -5  -5  -6 177.043 56.0798   3
  -5  -5   6 215.849 59.3704   8
  -5   5  -6 219.729 59.8546   7
  -5   5   6 183.684 46.0981   7
  -5  -5  -7 1727.72 131.754   3
   5   5  -7 1476.41 227.664  10
  -5  -5   7 1807.12 127.715   5
  -5  -5   7 1946.94 137.770   8
  -5   5  -7 1819.66 128.797   7
  -5   5   7 1705.93 120.196   7
   5   5  -8 92.4471 81.6046  10
  -5  -5  -8 289.217 62.3262   3
  -5  -5   8 202.979 48.0998   5
  -5   5  -8 278.218 62.5630   7
  -5   5   8 197.950 48.8319   7
   5   5  -9 265.434 113.049  10
  -5  -5   9 189.106 52.9490   9
  -5  -5  -9 182.962 56.7417   3
  -5  -5   9 134.552 46.8068   5
  -5   5   9 188.894 48.5639   7
  -5  -5 -10 2846.17 170.626   3
  -5  -5  10 2844.44 161.920   5
  -5  -5  10 2746.81 158.494   9
  -5   5  10 2831.21 148.279   7
  -5  -5 -11 8297.37 287.054   3
  -5  -5  11 8403.46 277.087   5
  -5  -5  11 8073.44 272.136   9
  -5   5  11 7909.49 239.861   7
  -5  -5  12 627.966 82.9253   9
  -5  -5 -12 607.563 90.0440   3
  -5  -5  12 636.788 85.6117   5
  -5  -5 -13 3297.68 184.303   3
  -5  -5  13 3133.59 170.856   5
  -5  -5  13 3015.55 169.486   9
  -5  -5 -14 1136.83 114.921   3
  -5  -5  14 1127.32 106.461   5
  -5  -5  14 1080.41 103.101   9
  -5  -5  15 582.325 77.6392   9
  -5  -5  15 499.786 70.3446   5
  -5  -5 -15 670.877 90.5179   3
  -5  -5  16 42.4475 39.6762   9
  -5  -5  16 34.6344 40.1038   5
  -5  -5 -16-23.6176 46.0000   3
  -5  -5 -17 1387.81 115.962   3
  -5  -5  17 1309.54 106.159   5
  -5  -5  17 1244.59 100.710   9
  -5  -5  18 524.996 65.0037   9
  -5  -5  18 476.321 69.3253   5
  -5  -5 -18 535.713 74.4373   3
  -5  -5  19 440.587 57.5093   9
  -5  -5  19 476.941 61.5812   5
  -5  -5 -19 383.391 60.7670   3
  -5  -5  20 113.285 32.3463   9
  -5  -5  20 48.2832 30.2568   5
  -5  -5 -20 51.5080 31.6196   3
  -5  -5  21 251.317 37.8348   9
  -5  -5  21 219.836 39.1915   5
  -5  -5 -21 279.607 42.0864   3
  -5  -5  22 253.943 34.6682   5
  -5  -5 -22 328.045 38.9317   3
  -5  -6   0-50.5383 47.7712   3
  -5  -6   0-10.5945 34.4152   8
  -5   6   0-10.6033 48.1198   7
   5   6  -1 288.765 79.0592  10
   5   6   1 192.360 97.3566  10
  -5  -6   1 283.552 58.8419   3
  -5  -6  -1 231.241 55.9189   3
  -5  -6   1 263.255 58.3746   8
  -5  -6  -1 265.170 61.4099   8
  -5   6  -1 224.562 49.6551   7
  -5   6   1 282.398 60.9456   7
   5   6  -2 21348.3 871.832  10
   5   6   2 22438.7 898.678  10
   5   6   2 22066.1 860.544   1
  -5  -6   2 22707.9 452.277   8
  -5  -6  -2 22640.9 442.997   8
  -5   6  -2 23590.5 445.523   7
  -5   6   2 22948.7 440.167   7
  -5  -6  -2 23108.5 455.097   3
   5   6  -3 4369.24 393.897  10
   5   6   3 4162.81 391.853  10
   5   6   3 4044.75 370.338   1
  -5  -6   3 4678.00 207.470   8
  -5  -6  -3 4310.59 194.034   8
  -5   6  -3 4811.58 203.467   7
  -5   6   3 4296.93 190.913   7
  -5  -6  -3 4490.86 203.750   3
   5   6  -4 15401.8 742.214  10
  -5  -6   4 15754.9 380.282   8
   5   6   4 13841.2 684.324   1
  -5  -6  -4 14724.0 358.068   8
  -5   6  -4 15720.2 364.824   7
  -5   6   4 15309.5 359.961   7
  -5  -6  -4 15461.9 374.645   3
   5   6  -5 1174.14 208.246  10
  -5  -6   5 1103.01 108.385   8
  -5  -6  -5 851.098 89.9684   8
  -5   6  -5 1222.16 108.957   7
  -5   6   5 1164.19 105.267   7
  -5  -6  -5 1080.23 107.380   3
   5   6  -6 4733.01 423.697  10
  -5  -6   6 4790.38 201.991   5
  -5  -6  -6 4690.57 203.305   8
   5   6   6 4513.07 404.494   1
  -5   6  -6 5022.34 207.640   7
  -5   6   6 4733.86 203.269   7
  -5  -6  -6 4949.42 218.597   3
  -5  -6   7 4959.08 206.860   5
  -5  -6  -7 4880.17 206.159   8
  -5   6  -7 5303.89 214.461   7
  -5   6   7 4925.01 206.384   7
  -5  -6  -7 5017.19 220.604   3
  -5  -6  -8 2008.61 143.445   3
  -5  -6   8 1906.37 129.832   5
  -5  -6  -8 1923.74 129.620   8
  -5   6  -8 2114.51 141.299   7
  -5   6   8 1916.58 130.505   7
  -5  -6   9 703.004 88.7276   9
  -5  -6  -9 644.261 89.4699   3
  -5  -6  -9 543.606 69.8633   8
  -5   6   9 620.322 78.7574   7
  -5  -6   9 623.630 79.6501   5
  -5  -6  10 282.984 65.5443   9
  -5  -6 -10 320.900 66.6130   3
  -5  -6 -10 206.644 47.0245   8
  -5  -6  10 280.667 63.5263   5
  -5   6  10 214.740 51.6392   7
  -5  -6  11 192.522 52.0709   9
  -5  -6 -11 192.645 60.3735   3
  -5  -6 -11 128.711 36.4377   8
  -5  -6  11 175.065 50.1939   5
  -5   6  11 213.891 49.3040   7
  -5  -6  12 872.860 93.3758   5
  -5  -6  12 906.733 97.9463   9
  -5  -6 -12 790.263 96.2767   3
  -5   6  12 851.178 82.4695   7
  -5  -6  13 42.5032 45.6301   9
  -5  -6 -13 44.0950 47.3700   3
  -5  -6  13-15.6627 47.0884   5
  -5   6  13-75.0527 40.7784   7
  -5  -6 -14 3858.36 192.284   3
  -5  -6  14 3744.44 176.712   5
  -5  -6  14 3691.23 182.598   9
  -5  -6 -15 1102.74 106.125   3
  -5  -6  15 1023.62 94.1365   5
  -5  -6  15 1159.46 102.358   9
  -5  -6 -16 1299.15 111.153   3
  -5  -6  16 1282.54 99.5489   5
  -5  -6  16 1153.11 99.0751   9
  -5  -6  17 367.411 58.5692   9
  -5  -6  17 326.149 55.2491   5
  -5  -6 -17 350.988 62.7207   3
  -5  -6 -18 1982.71 120.075   3
  -5  -6  18 1997.36 113.333   5
  -5  -6  18 2135.51 117.942   9
  -5  -6  19 169.979 39.2454   9
  -5  -6  19 185.061 40.4172   5
  -5  -6 -19 147.415 38.1652   3
  -5  -6  20 339.685 44.7757   9
  -5  -6  20 313.283 40.9206   5
  -5  -6 -20 380.249 49.3543   3
  -5  -6  21-31.1537 20.3391   5
  -5  -6 -21-11.5125 22.8182   3
  -5  -7   0-21.9067 43.7125   3
  -5  -7   0 44.1035 41.9597   8
  -5   7   0-14.2248 46.6228   7
   5   7   1 3884.46 374.633   1
  -5  -7   1 4191.34 197.763   8
  -5  -7  -1 3999.95 192.733   8
  -5   7  -1 4232.93 195.194   7
  -5   7   1 4230.74 194.410   7
  -5  -7  -1 4387.87 200.290   3
   5   7   2 4200.55 392.487   1
  -5  -7   2 4421.09 205.502   8
  -5  -7  -2 4440.63 202.623   8
  -5   7  -2 4612.28 202.995   7
  -5   7   2 4437.05 200.317   7
  -5  -7  -2 4432.81 202.449   3
  -5  -7  -3 380.088 66.2998   3
  -5  -7   3 395.933 72.3168   8
  -5  -7  -3 356.487 69.8865   8
  -5   7  -3 273.712 61.8062   7
  -5   7   3 269.447 51.7587   7
  -5  -7   4 6055.80 242.772   8
  -5  -7  -4 6044.93 232.064   8
  -5   7  -4 6176.40 235.330   7
  -5   7   4 5809.33 228.955   7
  -5  -7  -4 6080.93 239.814   3
  -5  -7   5 4931.83 201.581   5
  -5  -7  -5 4881.71 206.083   8
  -5   7  -5 5289.83 216.202   7
  -5   7   5 5173.61 216.667   7
  -5  -7  -5 4966.24 216.712   3
  -5  -7   6 673.403 80.8766   5
  -5  -7  -6 664.804 87.4271   3
  -5  -7  -6 638.300 78.7785   8
  -5   7  -6 779.902 92.2488   7
  -5   7   6 755.051 88.7587   7
  -5  -7   7 653.181 79.0190   5
  -5  -7  -7 725.691 91.6360   3
  -5  -7  -7 700.853 84.2360   8
  -5   7  -7 917.713 96.1381   7
  -5   7   7 754.665 89.8954   7
  -5  -7   8 3375.63 167.746   5
  -5  -7   8 3862.31 190.556   9
  -5  -7  -8 3443.37 167.586   8
  -5   7  -8 3797.83 182.569   7
  -5   7   8 3516.42 178.624   7
  -5  -7  -8 3535.08 186.114   3
  -5  -7   9 250.328 63.2809   9
  -5  -7  -9 283.892 65.2033   3
  -5  -7   9 271.542 58.9111   5
  -5   7   9 304.621 63.2598   7
  -5  -7  10 8356.06 263.849   5
  -5  -7  10 8763.14 284.917   9
  -5   7  10 8316.86 262.159   7
  -5  -7 -10 8779.27 289.856   3
  -5  -7 -11 2151.31 147.589   3
  -5  -7  11 1959.58 129.346   5
  -5  -7  11 2133.59 144.687   9
  -5   7  11 2167.04 133.492   7
  -5  -7 -12 2273.54 150.014   3
  -5  -7  12 2079.78 131.253   5
  -5  -7  12 2293.52 147.147   9
  -5   7  12 2449.11 137.283   7
  -5  -7  13 73.0934 47.3236   9
  -5  -7 -13 101.357 48.4556   3
  -5  -7  13 14.6372 33.9786   5
  -5   7  13 71.4804 30.5859   7
  -5  -7  14 122.361 51.5012   9
  -5  -7 -14 62.8993 42.1088   3
  -5  -7  14 116.680 40.5461   5
  -5   7  14 77.2505 30.7760   7
  -5  -7  15-33.0195 44.0287   9
  -5  -7 -15 34.1180 37.3280   3
  -5  -7  15 93.3891 37.3963   5
  -5  -7 -16 800.582 82.1294   3
  -5  -7  16 785.208 71.9010   5
  -5  -7  16 848.933 82.8495   9
  -5  -7  17 137.021 38.4966   9
  -5  -7  17 144.839 38.5097   5
  -5  -7 -17 101.677 35.6067   3
  -5  -7  18 23.5240 27.8960   9
  -5  -7  18 37.6753 25.6089   5
  -5  -7 -18 35.6947 30.2100   3
  -5  -7  19 561.397 48.3210   5
  -5  -7  19 673.786 59.3188   9
  -5  -7 -19 628.780 59.3622   3
  -5  -7  20 3.90068 18.0827   9
  -5  -7 -20-20.2021 23.2434   3
  -5  -8   0 41.7187 47.6005   8
  -5   8   0-91.4906 51.6445   7
  -5  -8   1 1268.45 112.798   8
  -5  -8  -1 1319.91 116.086   8
  -5   8  -1 1302.07 112.755   7
  -5   8   1 1297.74 110.970   7
  -5  -8  -1 1298.67 111.126   3
  -5  -8  -2 111.278 46.4791   3
  -5  -8  -2 183.500 57.3087   8
  -5   8  -2 132.900 48.8709   7
  -5   8   2 40.5921 49.8981   7
  -5  -8  -3 7418.56 254.195   8
  -5   8  -3 8149.30 266.445   7
  -5   8   3 7680.45 263.934   7
  -5  -8  -3 7588.11 263.201   3
  -5  -8   4 8500.48 256.887   5
  -5  -8  -4 8750.77 272.738   8
  -5   8  -4 9111.39 279.345   7
  -5   8   4 8683.56 282.117   7
  -5  -8  -4 8762.50 281.087   3
  -5  -8   5 1500.07 109.897   5
  -5  -8  -5 1700.49 123.345   8
  -5   8  -5 1988.79 133.774   7
  -5   8   5 1605.86 124.437   7
  -5  -8  -5 1596.55 122.847   3
  -5  -8   6 1473.24 108.607   5
  -5  -8  -6 1635.06 118.048   8
  -5   8  -6 1881.78 129.395   7
  -5   8   6 1719.72 129.721   7
  -5  -8  -6 1623.29 124.897   3
  -5  -8   7 8513.65 254.381   5
  -5   8  -7 9345.39 274.240   7
  -5   8   7 8918.18 282.394   7
  -5  -8  -7 9240.81 288.289   3
  -5  -8  -8 13.1038 42.1748   3
  -5  -8   8-6.02743 47.2637   9
  -5  -8   8-6.02454 35.6612   5
  -5   8  -8 74.0460 48.5520   7
  -5   8   8 30.5270 44.5395   7
  -5  -8   9 6025.59 213.759   5
  -5  -8   9 6430.96 242.951   9
  -5   8   9 6012.81 226.861   7
  -5  -8  -9 6242.45 235.544   3
  -5  -8  10 427.704 74.9435   9
  -5  -8 -10 461.190 72.1657   3
  -5  -8  10 399.994 62.7463   5
  -5   8  10 417.145 67.6646   7
  -5  -8  11-18.4326 45.3494   9
  -5  -8 -11 6.40406 38.7879   3
  -5  -8  11-20.9871 33.2855   5
  -5   8  11 81.4157 40.4290   7
  -5  -8  12 169.747 52.2752   9
  -5  -8 -12 110.621 45.8890   3
  -5  -8  12 186.398 42.9920   5
  -5   8  12 107.874 36.0720   7
  -5  -8  13 4874.07 172.771   5
  -5  -8  13 5553.28 211.875   9
  -5   8  13 4934.98 177.249   7
  -5  -8 -13 5046.19 198.993   3
  -5  -8  14 39.0037 40.0699   9
  -5  -8 -14 58.4864 35.0955   3
  -5  -8  14 24.7559 26.1876   5
  -5   8  14-26.9218 27.4507   7
  -5  -8  15 462.053 52.7009   5
  -5  -8  15 486.879 65.6852   9
  -5  -8 -15 533.843 64.9644   3
  -5   8  15 361.516 43.0398   7
  -5  -8  16 207.869 46.7224   9
  -5  -8 -16 235.228 45.0804   3
  -5  -8  16 191.892 36.0013   5
  -5  -8  17 1552.12 93.1607   9
  -5  -8 -17 1421.35 89.3355   3
  -5  -8  18 1015.77 69.8880   9
  -5  -8 -18 997.298 68.8781   3
  -5  -8  19 20.7414 17.8751   9
  -5  -8 -19 46.5882 21.2813   3
  -5   9   0-38.5548 50.3638   7
  -5   9  -1 1961.03 131.479   7
  -5   9   1 1728.03 125.186   7
  -5   9  -2 3028.07 161.640   7
  -5   9   2 2924.18 162.878   7
  -5  -9  -3-40.6234 37.8986   3
  -5   9  -3 40.5958 41.8064   7
  -5   9   3-78.1072 63.0175   7
  -5  -9  -4 54.4253 38.1997   3
  -5   9  -4 102.308 46.2408   7
  -5   9  -5 977.639 95.6123   7
  -5   9   5 818.443 87.7006   7
  -5  -9  -5 828.831 89.9565   3
  -5   9  -6 3394.26 161.863   7
  -5   9   6 3016.82 163.514   7
  -5  -9  -6 3065.21 160.892   3
  -5  -9   7 1106.07 103.691   9
  -5   9  -7 1218.86 102.000   7
  -5   9   7 972.863 98.0337   7
  -5  -9  -7 1052.71 97.3546   3
  -5  -9  -8 313.892 60.5289   3
  -5  -9   8 334.249 65.9393   9
  -5   9  -8 352.361 59.6157   7
  -5   9   8 210.593 53.9548   7
  -5  -9  -9 524.021 71.3630   3
  -5  -9   9 559.713 79.0723   9
  -5   9   9 374.427 62.2773   7
  -5  -9  10 4061.92 184.430   9
  -5   9  10 3573.37 164.267   7
  -5  -9 -10 3706.43 168.837   3
  -5  -9 -11 432.053 61.8229   3
  -5  -9  11 322.151 62.8588   9
  -5   9  11 242.396 47.8872   7
  -5  -9  12 299.290 57.9965   9
  -5  -9 -12 267.673 50.3652   3
  -5   9  12 201.071 41.6205   7
  -5  -9  13 82.5978 42.3117   9
  -5  -9 -13 49.6694 35.6681   3
  -5   9  13 11.7835 25.3300   7
  -5  -9  14 2554.36 127.230   9
  -5   9  14 2268.04 104.169   7
  -5  -9 -14 2504.45 122.456   3
  -5  -9  15 10.0064 28.6124   9
  -5  -9 -15 23.5192 25.0237   3
  -5   9  15 2.74429 18.6774   7
  -5  -9  16 715.389 63.0019   9
  -5  -9 -16 544.742 52.5261   3
  -5  -9  17 1509.31 80.2045   9
  -5  -9 -17 1230.50 67.4475   3
  -5  -9  18 677.172 48.4542   9
  -5  10   0-13.7700 41.2271   7
  -5  10  -1 149.853 46.2489   7
  -5  10   1 141.164 45.0356   7
  -5  10  -2 1338.26 106.298   7
  -5  10   2 1300.51 106.110   7
  -5  10  -3 1969.79 123.067   7
  -5  10   3 1831.18 126.049   7
  -5  10  -4 1457.05 105.215   7
  -5  10   4 1293.53 107.307   7
  -5 -10   5 2569.10 144.939   9
  -5  10  -5 2796.48 139.726   7
  -5  10   5 2381.63 140.052   7
  -5 -10   6 4167.75 182.090   9
  -5  10  -6 4104.89 164.027   7
  -5  10   6 3856.40 175.721   7
   5  10   6 3596.36 149.244   6
  -5 -10  -6 3893.97 161.965   3
  -5 -10   7 4114.83 178.620   9
  -5  10  -7 4062.92 157.546   7
  -5  10   7 3920.75 173.339   7
   5  10   7 3441.01 146.776   6
  -5 -10  -7 3897.13 161.108   3
  -5 -10   8 877.161 89.2912   9
  -5  10   8 691.172 74.5494   7
   5  10   8 697.719 68.7859   6
  -5 -10  -8 818.386 76.7680   3
  -5 -10   9 606.500 74.2242   9
  -5  10   9 507.080 63.4187   7
  -5 -10  -9 552.945 62.4122   3
  -5  10  10 4017.28 158.463   7
  -5 -10 -10 3916.23 151.198   3
  -5 -10  11 660.628 71.5157   9
  -5  10  11 521.857 58.0594   7
  -5 -10 -11 585.430 60.3927   3
  -5 -10 -12 4.89895 22.0021   3
  -5 -10  12 18.2995 33.5378   9
  -5  10  12-34.2228 31.5118   7
  -5  10  13 1426.80 80.2170   7
  -5 -10 -13 1267.79 75.5221   3
  -5 -10 -14 290.843 36.2595   3
  -5 -10  14 361.029 47.6572   9
  -5  10  14 288.900 34.9913   7
  -5 -10  15 25.2979 21.2582   9
  -5 -10  16 18.9210 16.1038   9
  -5  11   0 30.1472 36.4380   7
  -5  11  -1 3152.10 145.095   7
  -5  11   1 3132.84 146.389   7
  -5  11  -2 423.882 59.5092   7
  -5  11   2 282.842 54.9317   7
  -5 -11   3 16.4444 31.2742   9
  -5  11  -3 92.1295 39.2650   7
  -5  11   3-10.1270 37.7047   7
  -5 -11   4-10.7883 33.9394   9
  -5  11   4-60.2316 44.5906   7
  -5 -11   5 970.487 85.9600   9
  -5  11  -5 957.879 75.0098   7
  -5  11   5 916.308 82.9255   7
  -5 -11   6 2037.13 118.220   9
  -5  11   6 2005.78 115.171   7
  -5 -11   7 390.144 58.2116   9
  -5  11   7 253.988 48.4636   7
   5  11   7 285.655 41.2733   6
  -5 -11   8 61.0134 34.4326   9
   5  11   8 6.21578 19.5716   6
  -5 -11   9 971.846 77.6396   9
  -5  11   9 1010.58 75.8305   7
   5  11   9 898.631 65.1785   6
  -5  11  10 850.137 67.6851   7
   5  11  10 746.097 57.5412   6
  -5 -11  11 415.841 50.5196   9
  -5  11  11 343.967 43.1485   7
  -5 -11  12 241.078 37.4169   9
  -5  11  12 223.049 31.8334   7
   5  11  12 198.503 30.8676   6
  -5 -11  13 2274.23 90.5453   9
  -5  11  13 2016.26 76.7799   7
  -5 -12   0-40.6761 32.4712   9
  -5  12   0 103.596 35.9298   7
  -5 -12   1 32.2444 27.6393   9
  -5  12  -1 93.1772 35.2207   7
  -5  12   1 51.8870 31.0572   7
  -5 -12   2 4364.03 151.145   9
  -5  12  -2 4379.06 142.037   7
  -5  12   2 4444.14 151.294   7
  -5 -12   3 2.33187 25.0704   9
  -5  12  -3 60.5075 29.5942   7
  -5  12   3-34.6728 29.2702   7
  -5 -12   4 11.7662 24.0961   9
  -5  12  -4 118.898 31.3746   7
  -5  12   4 75.4700 31.5748   7
  -5 -12   5 231.084 39.4096   9
  -5  12   5 194.995 38.9330   7
  -5 -12   6 4982.20 151.341   9
  -5  12   6 4897.76 150.547   7
  -5 -12   7 448.890 47.4365   9
  -5  12   7 541.946 53.1181   7
  -5 -12   8-1.74390 18.6555   9
  -5  12   8-10.1410 23.9980   7
  -5 -12   9 392.426 40.1769   9
  -5  12   9 386.906 41.4286   7
  -5 -12  10 1365.92 64.9890   9
  -5  12  10 1444.73 68.2917   7
  -5  13   0 73.2356 22.5337   7
  -5  13   1 916.688 55.9528   7
  -5  13   2 110.069 27.9064   7
  -5  13   3 1288.66 65.9397   7
  -5  13   4 331.521 36.8853   7
  -5  13   5 853.426 52.6928   7
  -5  13   6 44.0745 19.0398   7
   6   0   0 6306.21 485.070   2
   6   0  -1-1.52591 82.7514   2
   6   0   1-118.510 89.3566   2
  -6   0  -1-37.8196 31.9617   3
   6   0  -2 57.4698 65.2915   2
   6   0   2 42.7718 78.9355   2
  -6   0  -2 11.8852 29.4076   3
  -6   0   2 5.20637 37.6230   8
   6   0  -3-74.5758 79.0508   2
   6   0   3-106.171 90.7480   2
  -6   0  -3-11.3751 33.6415   3
  -6   0   3-3.51703 33.2039   8
   6   0  -4 1618.23 243.589   2
   6   0   4 1533.90 244.463   2
  -6   0   4 1767.46 119.907   8
  -6   0  -4 1846.25 119.174   3
   6   0   5-87.3466 80.0680   2
  -6   0  -5 59.6036 41.5538   3
  -6   0   5-20.7157 34.5280   8
  -6   0   6 2189.97 136.665   5
  -6   0   6 2115.71 128.040   8
  -6   0  -6 2071.02 127.070   3
   6   0   6 2157.66 290.667   2
   6   0   7 72.0542 75.7812   2
  -6   0  -7-0.81873 27.6148   3
  -6   0   7 0.70650 32.8701   5
   6   0   8 958.751 191.182   2
  -6   0   8 1113.04 101.886   5
  -6   0  -8 976.436 90.8608   3
   6   0   9-107.899 75.4497   2
  -6   0  -9-15.0250 28.7759   3
  -6   0   9 7.32955 37.9222   5
  -6   0  10 5166.89 216.024   5
  -6   0 -10 4717.08 195.432   3
  -6   0 -11 24.8021 32.5124   3
  -6   0  11 62.7585 48.8863   5
  -6   0  12 5291.01 220.419   5
  -6   0 -12 4916.20 197.655   3
  -6   0 -13-54.3551 37.7205   3
  -6   0  13-20.8175 50.6255   5
  -6   0  14 5340.13 214.347   5
  -6   0 -14 4679.88 187.133   3
  -6   0 -15 3.23378 29.4490   3
  -6   0  15 9.00244 36.8042   5
  -6   0 -16-30.1360 29.9463   3
  -6   0  16 7.82127 34.0421   5
  -6   0  17 6.48552 35.0827   5
  -6   0  18 62.1598 37.3585   5
  -6   0  19-7.75907 28.4448   5
  -6   0  20 266.185 43.8593   5
  -6   0  21-33.3594 24.2442   5
  -6  -1   0 9896.66 284.316   3
   6   1   0 9852.16 597.576   2
   6  -1   0 9594.74 593.266   2
  -6   1   1 13466.8 314.981   7
   6   1  -1 13988.6 712.005   2
   6   1   1 13733.4 709.709   2
  -6  -1  -1 13858.3 334.830   3
   6  -1  -1 13612.0 699.432   2
   6  -1   1 13750.2 713.858   2
   6   1   2 1077.31 215.402   2
   6  -1  -2 1397.02 231.423   2
   6  -1   2 1489.79 243.833   2
  -6  -1   2 1321.49 107.495   8
  -6   1   2 1380.77 106.401   7
  -6  -1  -2 1392.63 109.394   3
   6  -1   3 58844.8 1491.39   2
  -6  -1   3 58537.2 684.715   8
  -6   1   3 56771.7 632.413   8
   6   1   3 58290.0 1466.56   2
  -6  -1  -3 57542.6 684.452   3
   6  -1  -3 58162.8 1444.02   2
   6  -1   4 7417.10 534.066   2
  -6  -1   4 7257.42 242.817   8
   6   1   4 7430.51 526.646   2
   6  -1  -4 7103.94 502.433   2
  -6  -1  -4 7125.33 241.965   3
   6  -1   5 7948.11 550.742   2
  -6   1   5 8507.79 259.664   5
  -6  -1   5 8509.22 261.395   8
   6   1   5 7894.71 538.876   2
   6  -1  -5 7775.76 519.798   2
  -6  -1  -5 8465.70 265.741   3
   6  -1   6 4777.17 432.223   2
  -6   1   6 5015.04 200.359   5
  -6  -1   6 5128.82 210.264   5
  -6  -1   6 4632.22 195.265   8
   6  -1  -6 4433.27 385.762   2
   6   1   6 4865.67 422.342   2
  -6  -1  -6 4733.21 200.439   3
   6  -1   7 23134.0 934.975   2
  -6   1   7 23886.7 439.872   5
  -6  -1   7 24432.3 460.140   5
  -6  -1   7 23378.7 430.966   8
   6   1   7 22468.0 906.836   2
  -6  -1  -7 23268.6 444.916   3
  -6   1   8 2102.47 134.469   5
  -6  -1   8 2203.56 142.701   5
  -6  -1   8 2280.28 138.424   8
   6   1   8 2305.70 294.943   2
  -6  -1  -8 1931.55 132.054   3
   6  -1   8 2451.37 297.385   2
  -6   1   9 11965.6 318.582   5
  -6  -1   9 12029.7 328.842   5
  -6  -1  -9 11760.1 320.749   3
  -6  -1 -10 2.38963 34.2457   3
  -6   1  10 1.27535 39.3381   5
  -6  -1  10 17.8177 37.8392   5
  -6   1  11 3034.04 164.436   5
  -6  -1  11 3078.54 171.296   5
  -6  -1 -11 3185.27 169.966   3
  -6  -1 -12 1773.48 129.474   3
  -6   1  12 1517.59 116.985   5
  -6  -1  12 1579.66 129.075   5
  -6  -1 -13 56.7704 31.9701   3
  -6   1  13 81.8374 35.3442   5
  -6  -1  13 61.8498 43.4676   5
  -6  -1 -14 2771.27 152.819   3
  -6   1  14 3069.62 159.385   5
  -6  -1  14 3136.34 168.257   5
  -6  -1 -15 1410.25 107.333   3
  -6   1  15 1683.84 118.885   5
  -6  -1  15 1787.04 127.750   5
  -6  -1 -16 1695.90 112.011   3
  -6   1  16 1930.89 122.048   5
  -6  -1  16 2044.23 130.996   5
  -6  -1 -17 206.399 43.0176   3
  -6   1  17 267.699 51.0800   5
  -6  -1  17 276.516 56.9542   5
  -6   1  18 563.663 63.8228   5
  -6  -1  18 581.358 68.9452   5
  -6  -1 -18 529.299 59.7511   3
  -6   1  19 1542.94 92.6460   5
  -6  -1  19 1661.55 101.970   5
  -6  -1 -19 1378.74 82.4492   3
  -6   1  20 161.628 32.7746   5
  -6  -1  20 192.610 39.6196   5
  -6   1  21 49.7478 19.5818   5
  -6  -1  21 89.1157 28.8158   5
  -6  -1  22-10.1635 15.7038   5
   6  -2   0 627.062 151.756   2
  -6   2   0 947.313 94.6386   7
  -6  -2   0 797.411 84.0181   3
   6  -2  -1-74.4379 82.8588   2
   6  -2   1 73.9007 95.0432   2
  -6  -2  -1 11.4976 34.6713   3
  -6  -2   1-0.18009 36.8163   8
  -6   2  -1 66.9098 47.3129   7
  -6   2   1 66.5906 48.1743   7
   6  -2  -2 11194.7 640.441   2
   6  -2   2 12134.6 685.399   2
  -6  -2   2 11818.3 317.652   8
  -6   2  -2 11977.3 308.811   7
  -6   2   2 11080.0 288.828   7
  -6  -2  -2 11592.9 316.119   3
   6  -2  -3 535.999 136.522   2
   6  -2   3 927.432 202.162   2
  -6  -2   3 932.262 93.0009   8
  -6   2   3 923.263 87.5581   7
  -6  -2  -3 965.529 95.0800   3
   6  -2   4 2464.43 318.375   2
  -6  -2   4 2811.14 157.748   8
  -6   2   4 2598.35 140.973   7
  -6  -2  -4 2853.19 159.727   3
   6  -2  -4 2163.49 279.612   2
   6  -2  -5 4.38562 67.8718   2
  -6  -2  -5-0.18470 36.2916   3
  -6  -2   5 21.5857 36.7758   8
  -6   2   5 77.8431 41.3580   7
   6  -2   6 4313.88 419.262   2
  -6   2   6 4230.65 177.819   5
  -6  -2   6 4246.83 193.526   8
   6  -2  -6 4025.26 374.631   2
  -6  -2  -6 4179.72 194.006   3
   6  -2   7 5187.76 451.288   2
  -6   2   7 4940.08 195.147   5
  -6  -2   7 5189.58 217.768   5
  -6  -2   7 5220.69 212.596   8
  -6  -2  -7 5270.68 219.754   3
  -6   2   8 797.413 80.7730   5
  -6  -2   8 725.302 89.6132   5
  -6  -2   8 773.614 89.5827   8
  -6  -2  -8 649.146 82.1542   3
  -6   2   9 2159.50 133.397   5
  -6  -2   9 2005.63 138.501   5
  -6  -2  -9 2073.74 141.128   3
  -6   2  10 730.340 79.3207   5
  -6  -2  10 768.089 92.0162   5
  -6  -2 -10 864.261 92.3658   3
  -6  -2 -11 2206.52 146.167   3
  -6   2  11 2169.51 135.857   5
  -6  -2  11 2320.69 150.708   5
  -6  -2 -12 60.8484 42.1932   3
  -6   2  12-5.46695 32.4774   5
  -6  -2  12 50.7587 48.6128   5
  -6  -2 -13 2773.38 160.670   3
  -6   2  13 2784.52 148.121   5
  -6  -2  13 2710.31 160.846   5
  -6  -2 -14 1096.17 103.883   3
  -6   2  14 1209.39 97.4154   5
  -6  -2  14 1281.33 113.063   5
  -6   2  15 559.334 69.5292   5
  -6  -2 -15 483.212 71.6792   3
  -6  -2  15 424.909 68.2372   5
  -6   2  16 251.030 49.9773   5
  -6  -2 -16 201.426 53.2467   3
  -6  -2  16 164.786 50.4240   5
  -6   2  17 57.8998 30.7625   5
  -6  -2 -17 120.509 39.6467   3
  -6  -2  17 134.151 47.0545   5
  -6   2  18 14.5422 24.3093   5
  -6  -2 -18-10.5829 30.8857   3
  -6  -2  18 80.1327 43.5447   5
  -6   2  19 194.888 34.3020   5
  -6  -2 -19 268.474 41.2044   3
  -6  -2  19 314.751 52.2819   5
  -6  -2 -20 34.6877 17.7789   3
  -6  -2  20 23.2900 27.3208   5
  -6  -2  21 172.667 34.9429   5
   6  -3   0 2299.90 302.075   2
  -6  -3   0 2723.13 159.392   8
  -6   3   0 2578.99 148.910   7
  -6  -3   0 2482.19 149.861   3
   6  -3  -1-57.9354 98.3647   2
   6  -3   1-29.0499 73.9002   2
  -6  -3  -1-48.2902 49.0058   3
  -6  -3   1-12.0984 36.6124   8
  -6  -3  -1 5.48985 40.4683   8
  -6   3  -1 84.4888 52.5425   7
  -6   3   1 96.1050 47.1387   7
   6  -3  -2 4044.69 393.969   2
   6  -3   2 4460.85 425.422   2
  -6  -3   2 4419.27 200.893   8
  -6   3  -2 4405.03 194.121   7
  -6   3   2 4476.88 188.653   7
  -6  -3  -2 4487.76 202.700   3
   6  -3   3 1092.83 203.200   2
  -6  -3   3 829.674 93.1649   8
  -6   3  -3 1087.17 105.876   7
  -6   3   3 1057.56 96.9894   7
  -6  -3  -3 887.187 99.6288   3
   6  -3  -4 26002.1 967.738   2
  -6  -3   4 26401.1 485.635   8
  -6   3  -4 26291.7 471.025   7
  -6   3   4 24878.6 436.466   7
  -6  -3  -4 26199.6 489.541   3
   6  -3  -5 1436.47 232.916   2
  -6  -3   5 1365.49 117.091   8
  -6   3   5 1378.54 108.670   7
  -6  -3  -5 1390.30 120.121   3
   6  -3   6 2390.44 310.421   2
   6  -3  -6 2580.67 289.006   2
  -6  -3   6 2390.37 151.997   8
  -6   3   6 2274.73 131.003   7
  -6  -3  -6 2346.72 151.579   3
  -6  -3   7 358.085 60.3056   9
  -6  -3  -7 413.345 74.4536   3
  -6  -3   7 361.394 69.5675   8
  -6  -3   7 324.700 59.5459   5
  -6  -3   8 21511.5 445.890   5
  -6  -3   8 20721.7 401.304   9
  -6  -3  -8 21925.0 457.054   3
  -6  -3   9 4699.88 210.728   5
  -6  -3   9 4516.38 188.602   9
  -6  -3  -9 4703.54 215.343   3
  -6  -3  10 54.0646 37.2820   9
  -6  -3 -10 13.0287 40.0698   3
  -6  -3  10 55.4325 44.9173   5
  -6  -3  11 136.074 44.0173   9
  -6  -3 -11 138.256 49.4199   3
  -6  -3  11 149.987 57.3218   5
  -6  -3 -12 7410.30 264.573   3
  -6  -3  12 7277.25 234.527   9
  -6  -3  13 116.585 41.0333   9
  -6  -3 -13 184.595 55.7229   3
  -6  -3  13 148.515 49.9273   5
  -6  -3 -14 844.190 93.7710   3
  -6  -3  14 904.884 97.4079   5
  -6  -3  14 663.617 71.5900   9
  -6  -3  15 281.454 48.8871   9
  -6  -3 -15 294.773 58.0295   3
  -6  -3  15 344.376 65.6737   5
  -6  -3 -16 5226.71 200.695   3
  -6  -3  16 5452.54 207.029   5
  -6  -3 -17 15.0165 31.1957   3
  -6  -3  17-22.3607 39.9905   5
  -6  -3  18 1408.99 100.384   5
  -6  -3 -18 1219.23 88.9754   3
  -6  -3 -19 18.1579 23.3473   3
  -6  -3  19 49.7217 34.4616   5
  -6  -3 -20 39.1459 20.4929   3
  -6  -3  20 62.7983 29.9358   5
  -6  -3  21 45.6624 22.3651   5
  -6  -4   0 7607.47 266.912   8
  -6   4   0 7724.67 255.718   7
  -6  -4   0 7601.47 267.348   3
   6  -4  -1 2913.10 336.157   2
   6   4  -1 2377.96 290.080  10
  -6  -4   1 3176.65 175.971   8
  -6  -4  -1 3001.41 171.435   8
  -6   4  -1 2996.40 163.004   7
  -6   4   1 2977.19 161.326   7
  -6  -4  -1 2967.31 168.245   3
   6  -4  -2 2517.87 313.450   2
  -6  -4   2 2964.48 169.207   8
  -6  -4  -2 2710.30 161.129   8
  -6   4  -2 3160.30 169.302   7
  -6   4   2 2893.13 157.096   7
  -6  -4  -2 3020.67 170.985   3
   6  -4  -3 4848.52 430.235   2
  -6  -4   3 5682.32 231.423   8
  -6  -4  -3 5500.70 228.092   8
  -6   4  -3 5277.67 216.950   7
  -6   4   3 5274.44 209.486   7
  -6  -4  -3 5404.03 228.217   3
   6  -4  -4 70.9383 77.9665   2
  -6  -4  -4-18.0573 43.0301   3
  -6  -4   4 29.7859 45.2659   8
  -6   4  -4 25.7060 53.3826   7
  -6   4   4 20.7166 40.2694   7
  -6  -4  -5 68.0706 40.1956   3
  -6  -4   5 52.5864 51.1045   8
  -6   4  -5 86.6356 59.0163   7
  -6   4   5 58.5982 41.8369   7
  -6  -4   6 8615.22 283.992   5
  -6  -4   6 8371.22 282.815   8
  -6   4   6 7702.87 245.469   7
  -6  -4  -6 8120.41 282.986   3
  -6  -4  -7 59.2193 45.3964   3
  -6  -4   7 36.8309 44.1529   8
  -6  -4   7 12.7559 39.6704   5
  -6   4   7 83.7258 36.2886   7
  -6  -4   8 1237.74 112.790   5
  -6  -4   8 1386.93 109.348   9
  -6   4   8 1332.35 101.360   7
  -6  -4  -8 1445.61 122.971   3
  -6  -4   9 4288.45 202.689   5
  -6  -4   9 4266.57 188.559   9
  -6  -4  -9 4248.70 208.118   3
  -6  -4  10 363.124 61.8509   9
  -6  -4 -10 343.227 67.6731   3
  -6  -4  10 483.142 78.9730   5
  -6  -4  11 1160.87 109.889   5
  -6  -4  11 1077.50 96.6443   9
  -6  -4 -11 1168.43 112.073   3
  -6  -4  12 179.682 48.8839   9
  -6  -4 -12 311.443 65.3046   3
  -6  -4  12 253.839 61.7991   5
  -6  -4  13 214.071 50.1285   9
  -6  -4 -13 144.952 50.8728   3
  -6  -4  13 82.8223 45.6298   5
  -6  -4  14 617.198 69.6741   9
  -6  -4 -14 595.721 80.4096   3
  -6  -4  14 442.958 70.7129   5
  -6  -4  15-13.2407 29.6267   9
  -6  -4 -15-55.0797 42.8924   3
  -6  -4  15 4.06033 40.1732   5
  -6  -4  16 26.4829 26.8252   9
  -6  -4 -16 39.2261 35.6251   3
  -6  -4  16 52.1534 39.7601   5
  -6  -4  17 69.7209 26.9908   9
  -6  -4 -17 51.0862 32.6324   3
  -6  -4  17 106.884 43.1473   5
  -6  -4  18 134.035 30.2746   9
  -6  -4 -18 149.756 35.7848   3
  -6  -4  18 140.525 41.5526   5
  -6  -4 -19 111.082 32.6666   3
  -6  -4  19 151.120 37.4070   5
  -6  -4 -20 225.749 32.9065   3
  -6  -4  20 192.695 37.5901   5
  -6  -4  21-11.4562 19.7330   5
  -6  -5   0 1307.64 118.661   8
  -6   5   0 1354.05 119.126   7
  -6  -5   0 1401.78 123.104   3
  -6  -5   1 9887.97 309.251   8
  -6  -5  -1 9820.02 307.642   8
  -6   5  -1 10322.2 302.160   7
  -6   5   1 9608.67 289.807   7
  -6  -5  -1 9703.42 307.124   3
  -6  -5  -2 59.4023 43.3980   3
  -6  -5   2 71.0388 51.5209   8
  -6  -5  -2 67.2668 47.4254   8
  -6   5  -2 249.903 71.9654   7
  -6   5   2 99.4145 52.1694   7
  -6  -5   3 22932.9 469.109   8
  -6  -5  -3 21864.7 457.019   8
  -6   5  -3 22660.5 447.626   7
  -6   5   3 21765.8 431.535   7
  -6  -5  -3 22447.9 466.364   3
  -6  -5   4 5868.35 240.333   8
  -6  -5  -4 5759.87 234.526   8
  -6   5  -4 5912.63 235.010   7
  -6   5   4 5702.70 221.323   7
  -6  -5  -4 5844.56 239.557   3
  -6  -5   5 3322.71 182.958   8
  -6  -5  -5 3446.96 183.218   8
  -6   5  -5 3964.07 194.347   7
  -6   5   5 3228.43 166.328   7
  -6  -5  -5 3444.03 186.064   3
  -6  -5  -6 659.614 85.8685   3
  -6  -5   6 631.951 89.2598   8
  -6  -5  -6 440.582 71.7991   8
  -6   5  -6 656.610 95.0652   7
  -6  -5   6 553.074 77.4133   5
  -6   5   6 541.577 72.0568   7
  -6  -5   7 2787.08 163.500   5
  -6  -5  -7 2872.42 166.739   8
  -6   5   7 2608.25 145.027   7
  -6  -5  -7 2584.60 165.496   3
  -6  -5   8 5224.83 219.819   5
  -6  -5   8 5339.21 214.886   9
  -6   5   8 5160.84 197.741   7
  -6  -5  -8 5462.87 233.673   3
  -6  -5   9-0.17646 39.0371   9
  -6  -5  -9-18.1649 47.1601   3
  -6  -5   9 9.99257 43.9829   5
  -6   5   9 6.51708 34.5089   7
  -6  -5  10 799.331 92.3625   5
  -6  -5  10 788.576 86.7382   9
  -6   5  10 729.468 74.5140   7
  -6  -5 -10 811.890 96.3645   3
  -6  -5  11 4790.14 208.998   5
  -6  -5  11 4507.84 192.652   9
  -6  -5 -11 4709.52 212.285   3
  -6  -5  12 1002.46 101.782   5
  -6  -5  12 929.598 90.6292   9
  -6  -5 -12 950.415 103.004   3
  -6  -5  13 80.2613 40.5958   9
  -6  -5 -13 47.7244 42.3696   3
  -6  -5  13 64.4656 42.1730   5
  -6  -5  14 109.591 35.0122   9
  -6  -5 -14 71.3612 38.6186   3
  -6  -5 -14 119.550 35.9328   8
  -6  -5  14 74.3229 36.8131   5
  -6  -5  15 41.6277 32.5804   9
  -6  -5 -15 66.3602 39.2124   3
  -6  -5  15 46.2743 35.4043   5
  -6  -5 -15 68.2264 29.0879   8
  -6  -5  16 379.090 52.0010   9
  -6  -5 -16 366.310 57.6672   3
  -6  -5  16 399.112 58.9945   5
  -6  -5  17 63.2860 24.0043   9
  -6  -5 -17 42.7098 29.7528   3
  -6  -5  17 38.2017 31.3138   5
  -6  -5  18 51.9133 23.0611   9
  -6  -5 -18 42.4106 28.7601   3
  -6  -5  18 17.9863 26.1590   5
  -6  -5  19 66.0912 17.6893   9
  -6  -5 -19 118.445 29.2531   3
  -6  -5  19 139.762 30.1842   5
  -6  -5 -20 79.9082 21.8056   3
  -6  -5  20 41.0973 21.5884   5
  -6  -6   0 10372.2 318.382   8
  -6   6   0 10336.4 305.083   7
  -6  -6  -1 75.6237 50.0645   3
  -6  -6   1-43.6597 51.5037   8
  -6  -6  -1 39.6367 48.1887   8
  -6   6  -1 182.159 67.0495   7
  -6   6   1 62.5997 56.1293   7
  -6  -6  -2 143.032 57.6667   3
  -6  -6   2 81.1185 52.8725   8
  -6  -6  -2 24.0944 47.1417   8
  -6   6  -2 221.119 69.1812   7
  -6   6   2 101.894 47.2341   7
  -6  -6   3 3918.60 199.918   8
  -6  -6  -3 3810.40 191.667   8
  -6   6  -3 4329.91 201.381   7
  -6   6   3 3951.15 188.273   7
  -6  -6  -3 3731.98 193.902   3
  -6  -6   4 9914.71 313.526   8
  -6  -6  -4 9795.60 302.834   8
  -6   6  -4 10058.7 303.374   7
  -6   6   4 9674.79 291.360   7
  -6  -6  -4 9847.00 312.736   3
  -6  -6  -5 122.073 45.7346   3
  -6  -6   5 253.813 69.1520   8
  -6  -6  -5 202.976 56.7643   8
  -6  -6   5 87.7867 42.8889   5
  -6   6   5 140.620 53.1879   7
  -6  -6   6 3810.54 184.744   5
  -6  -6  -6 3702.34 183.810   8
  -6   6  -6 4348.94 203.481   7
  -6   6   6 3838.20 179.561   7
  -6  -6  -6 3844.54 196.072   3
  -6  -6   7 3050.71 165.181   5
  -6  -6  -7 3165.57 169.841   8
  -6   6   7 3090.79 159.644   7
  -6  -6  -7 3058.33 174.825   3
  -6  -6  -8 30.3908 50.6340   3
  -6  -6   8 121.920 50.4086   9
  -6  -6  -8 42.1678 41.6775   8
  -6  -6   8 64.1007 42.1869   5
  -6   6   8 42.7076 37.3266   7
  -6  -6   9 205.509 55.0010   9
  -6  -6  -9 76.3292 46.7435   3
  -6  -6  -9 132.157 39.0691   8
  -6  -6   9 162.938 47.3296   5
  -6   6   9 136.051 41.9675   7
  -6  -6  10 57.2664 41.2289   9
  -6  -6 -10 46.1998 45.2903   3
  -6  -6 -10 67.2953 33.8940   8
  -6  -6  10 96.1963 46.2907   5
  -6   6  10 44.2928 37.5570   7
  -6  -6  11 1677.95 121.197   5
  -6  -6  11 1443.06 111.541   9
  -6  -6 -11 1454.73 105.835   8
  -6   6  11 1428.52 95.7642   7
  -6  -6 -11 1446.89 120.315   3
  -6  -6  12 62.8313 38.2220   9
  -6  -6 -12-76.9566 51.5532   3
  -6  -6 -12 57.9297 34.6140   8
  -6  -6  12 17.9878 40.2954   5
  -6  -6  13 711.483 79.3751   5
  -6  -6  13 706.411 78.1703   9
  -6  -6 -13 664.347 78.3966   3
  -6  -6  14 878.508 81.8326   5
  -6  -6  14 831.411 77.8191   9
  -6  -6 -14 811.668 83.1172   3
  -6  -6  15 56.2476 31.1821   9
  -6  -6 -15 11.1327 37.8749   3
  -6  -6  15 37.2720 29.8606   5
  -6  -6  16 499.642 57.9975   5
  -6  -6  16 515.928 56.0532   9
  -6  -6 -16 482.324 60.4213   3
  -6  -6  17 113.978 30.9858   9
  -6  -6 -17 131.785 33.7258   3
  -6  -6  17 89.8048 31.5882   5
  -6  -6  18 94.0596 23.4926   9
  -6  -6 -18 59.0225 25.4168   3
  -6  -6  18 37.9089 21.9827   5
  -6  -6 -19 13.6569 16.1375   3
  -6  -7   0 3489.37 186.971   8
  -6   7   0 3744.58 186.591   7
  -6  -7   1 14075.4 366.621   8
  -6  -7  -1 13831.8 360.043   8
  -6   7  -1 14535.7 359.876   7
  -6   7   1 14391.5 356.572   7
  -6  -7   2 1309.23 122.589   8
  -6  -7  -2 1193.71 112.388   8
  -6   7  -2 1307.60 117.791   7
  -6   7   2 1367.60 118.181   7
  -6  -7  -2 1285.41 115.582   3
  -6  -7   3 4341.22 205.195   8
  -6  -7  -3 4291.45 200.120   8
  -6   7  -3 4853.39 207.976   7
  -6   7   3 4603.47 201.900   7
  -6  -7  -3 4463.59 207.657   3
  -6  -7  -4 290.143 64.7316   3
  -6  -7  -4 394.298 68.2688   8
  -6  -7   4 315.755 59.5285   5
  -6   7   4 447.349 67.6954   7
  -6  -7   5 829.980 88.4435   5
  -6  -7  -5 780.028 89.0045   8
  -6   7  -5 1023.02 104.603   7
  -6   7   5 658.878 80.7542   7
  -6  -7  -5 848.049 95.9908   3
  -6  -7   6 1255.81 106.054   5
  -6  -7  -6 1484.11 115.022   8
  -6   7  -6 1598.74 126.913   7
  -6   7   6 1376.19 110.490   7
  -6  -7  -6 1391.73 119.597   3
  -6  -7  -7 430.264 74.5706   3
  -6  -7   7 377.477 67.2292   9
  -6  -7  -7 360.418 61.1645   8
  -6  -7   7 363.834 63.6632   5
  -6   7   7 271.820 56.0584   7
  -6  -7   8 4419.82 188.553   5
  -6  -7   8 4478.14 195.710   9
  -6  -7  -8 4404.61 185.244   8
  -6   7   8 4281.35 182.389   7
  -6  -7  -8 4642.37 204.956   3
  -6  -7   9 773.129 87.7091   9
  -6  -7  -9 678.570 84.8358   3
  -6  -7  -9 658.461 78.8882   8
  -6  -7   9 657.426 76.3377   5
  -6   7   9 634.040 72.7591   7
  -6  -7  10 3745.78 169.347   5
  -6  -7  10 3853.32 175.405   9
  -6  -7 -10 3654.60 155.534   8
  -6   7  10 3747.09 158.612   7
  -6  -7 -10 3945.82 184.695   3
  -6  -7  11 993.997 89.3543   5
  -6  -7  11 1024.74 93.7594   9
  -6   7  11 898.156 75.3054   7
  -6  -7 -11 965.636 94.0228   3
  -6  -7  12 3106.16 144.994   5
  -6  -7  12 3301.65 156.248   9
  -6   7  12 3115.48 128.530   7
  -6  -7 -12 3425.82 164.810   3
  -6  -7  13-27.0113 33.1778   9
  -6  -7 -13 2.69356 36.7144   3
  -6  -7  13-40.3809 35.1827   5
  -6  -7  14 165.396 41.2050   9
  -6  -7 -14 131.928 42.2806   3
  -6  -7  14 142.496 37.3858   5
  -6  -7  15 60.7093 26.7125   9
  -6  -7 -15 47.2896 31.9777   3
  -6  -7  15 80.7001 32.5193   5
  -6  -7  16 855.157 62.2866   5
  -6  -7  16 800.004 62.8836   9
  -6  -7 -16 980.324 74.7312   3
  -6  -7  17 241.562 35.1292   9
  -6  -7 -17 289.408 39.8668   3
  -6  -7  17 245.289 32.2262   5
  -6  -7 -18 1323.47 68.4672   3
  -6  -8   0 7063.94 250.580   8
  -6   8   0 7665.95 257.471   7
  -6  -8  -1 1058.49 99.9961   8
  -6   8  -1 1194.75 108.957   7
  -6   8   1 1057.48 103.049   7
  -6  -8   2 5147.49 199.459   5
  -6  -8  -2 5085.08 209.021   8
  -6   8  -2 5404.49 213.318   7
  -6   8   2 4992.91 208.455   7
  -6  -8  -3 329.581 61.0133   8
  -6  -8   3 288.750 54.4807   5
  -6   8  -3 456.593 80.4418   7
  -6   8   3 282.298 62.5844   7
  -6  -8   4 1117.71 94.4651   5
  -6  -8  -4 1116.09 100.187   8
  -6   8  -4 1509.46 118.136   7
  -6   8   4 1162.13 103.309   7
  -6  -8  -4 1192.47 107.318   3
  -6  -8   5 3269.31 154.023   5
  -6  -8  -5 3458.36 163.520   8
  -6   8  -5 3870.74 177.780   7
  -6   8   5 3637.47 174.232   7
  -6  -8  -5 3517.73 174.156   3
  -6  -8  -6 538.489 73.2833   3
  -6  -8   6 574.684 79.5022   9
  -6  -8  -6 545.463 68.2071   8
  -6   8  -6 688.043 84.9311   7
  -6  -8   6 523.282 67.3080   5
  -6   8   6 514.071 72.9382   7
  -6  -8  -7 172.631 53.0478   3
  -6  -8   7 190.315 55.0694   9
  -6  -8  -7 126.132 38.3406   8
  -6  -8   7 117.473 37.5157   5
  -6   8   7 165.109 46.9203   7
  -6  -8   8 1762.58 111.774   5
  -6  -8   8 1800.67 123.367   9
  -6   8   8 1592.61 110.161   7
  -6  -8  -8 1824.05 123.547   3
  -6  -8   9 1103.20 87.1837   5
  -6  -8   9 1105.54 98.1970   9
  -6   8   9 1008.93 85.3503   7
  -6  -8  -9 1097.89 95.3844   3
  -6  -8 -10 317.535 57.4851   3
  -6  -8  10 472.128 68.6750   9
  -6  -8  10 316.617 50.5392   5
  -6   8  10 307.724 50.4659   7
  -6  -8 -11 187.642 47.8343   3
  -6  -8  11 229.816 46.5511   9
  -6  -8  11 190.294 41.5609   5
  -6   8  11 147.807 35.0206   7
  -6  -8 -12 520.838 61.8750   3
  -6  -8  12 487.823 63.7419   9
  -6  -8  12 445.982 52.2935   5
  -6   8  12 536.290 53.6113   7
  -6  -8 -13 48.6699 29.2563   3
  -6  -8  13 103.214 33.7421   9
  -6  -8  13 54.0333 25.5722   5
  -6  -8 -14 8.75108 25.9638   3
  -6  -8  14 14.2085 25.9153   9
  -6  -8  14-6.94365 20.5715   5
  -6  -8 -15 112.769 31.0218   3
  -6  -8  15 171.957 34.3565   9
  -6  -8 -16 139.621 31.1513   3
  -6  -8  16 86.7882 23.7032   9
  -6  -9   0 1164.46 88.2066   5
  -6   9   0 1279.18 106.795   7
  -6   9  -1 228.942 62.6046   7
  -6   9   1 121.520 52.7197   7
  -6  -9   2 203.079 44.2750   5
  -6   9  -2 325.255 69.0987   7
  -6   9   2 178.029 54.8583   7
  -6  -9   3 1552.67 98.3684   5
  -6   9  -3 1888.64 120.828   7
  -6   9   3 1707.45 120.094   7
  -6  -9   4 1174.11 86.4467   5
  -6   9  -4 1425.27 106.299   7
  -6   9   4 1297.04 104.629   7
  -6  -9   5 468.005 66.9680   9
  -6  -9   5 475.960 55.6629   5
  -6   9   5 346.185 59.6218   7
  -6  -9   6 0.46010 40.9938   9
  -6  -9   6 21.2779 25.2531   5
  -6   9   6-16.6977 42.7079   7
  -6  -9   7 184.242 48.7550   9
  -6  -9   7 142.577 36.8082   5
  -6   9   7 153.526 42.9134   7
  -6  -9  -7 138.739 42.3115   3
  -6  -9   8 3963.20 141.595   5
  -6   9   8 4254.86 163.799   7
  -6  -9  -8 4317.64 168.544   3
  -6  -9  -9 45.6630 31.5794   3
  -6  -9   9 9.03649 32.5430   9
  -6   9   9-17.8587 33.8559   7
  -6  -9 -10 396.538 54.3996   3
  -6  -9  10 448.321 60.4641   9
  -6   9  10 379.431 48.4312   7
  -6  -9  11 1214.07 87.4403   9
  -6   9  11 1205.15 75.6976   7
  -6  -9 -11 1233.88 85.3302   3
  -6  -9  12 6494.20 182.703   9
  -6  -9 -12 6172.58 174.143   3
  -6  -9  13 654.827 58.6572   9
  -6  -9 -13 569.242 53.3682   3
  -6  -9  14 625.270 52.1589   9
  -6  -9 -14 541.643 47.1700   3
  -6  -9  15 953.061 55.7761   9
  -6  10   0 127.143 47.4786   7
  -6  10  -1 206.183 50.4707   7
  -6  10   1 73.5169 44.0526   7
  -6  10  -2 49.5468 42.4724   7
  -6  10   2 24.2503 37.1726   7
  -6  10  -3 38.8203 39.8192   7
  -6  10   3 3.91921 37.6407   7
  -6 -10   4 69.4854 36.8433   9
  -6  10  -4 173.421 45.1601   7
  -6  10   4 103.243 42.9409   7
  -6 -10   5 2790.84 135.213   9
  -6  10   5 2659.09 127.804   7
  -6 -10   6 236.337 48.2851   9
  -6  10   6 345.317 52.6964   7
  -6 -10   7 1091.00 82.8718   9
  -6  10   7 1004.91 76.8760   7
  -6 -10   8 53.2966 33.7832   9
  -6  10   8 55.1949 28.6968   7
  -6 -10   9 97.3722 32.9182   9
  -6  10   9 100.591 31.4701   7
  -6 -10  10 50.7838 28.0933   9
  -6  10  10 68.2842 25.3015   7
  -6 -10  11 60.4656 22.8733   9
  -6  10  11 76.8015 23.2992   7
  -6 -10  12-0.07613 19.2437   9
  -6  11   0 672.635 61.9700   7
  -6 -11   1 3590.91 137.570   9
  -6  11  -1 3750.96 133.568   7
  -6  11   1 3563.27 132.810   7
  -6 -11   2 9.63578 26.8530   9
  -6  11  -2 63.9493 33.8301   7
  -6 -11   3 3668.85 138.465   9
  -6  11  -3 3837.01 129.150   7
  -6  11   3 3873.43 136.617   7
  -6 -11   4-0.51557 25.1420   9
  -6  11   4 84.6670 33.1707   7
  -6 -11   5 363.434 46.5312   9
  -6  11   5 425.711 49.4627   7
  -6 -11   6-9.43817 23.0907   9
  -6  11   6 0.60731 21.9562   7
  -6 -11   7 2724.35 108.283   9
  -6  11   7 2581.52 100.337   7
  -6 -11   8 513.470 48.2686   9
  -6  11   8 501.900 44.9030   7
  -6 -11   9 422.953 40.9313   9
  -6  11   9 408.675 37.5291   7
  -6 -12   0 61.0577 20.0890   9
  -6  12   0 167.735 29.9171   7
  -6 -12   1 202.055 30.1753   9
  -6 -12  -1 166.453 27.6477   9
  -6  12   1 224.372 32.4490   7
  -6 -12   2 94.2975 22.2385   9
  -6 -12  -2 88.2154 20.7220   9
  -6  12   2 158.947 30.0824   7
  -6 -12   3 53.0246 20.2675   9
  -6  12   3 75.1991 23.6374   7
  -6  12   4 18.6994 19.1248   7
  -7   0   0-59.7949 50.4043   8
  -7   0   1-81.0085 46.0732   8
  -7   0   2 20025.3 404.690   8
  -7   0   3-52.3445 40.2077   8
  -7   0   4 4078.90 187.423   5
  -7   0   4 3901.00 175.424   8
  -7   0   5-6.05516 36.9818   8
  -7   0   5 19.7637 34.9892   5
  -7   0   6 5329.40 212.127   5
  -7   0  -6 4826.24 187.726   3
  -7   0  -7 10.2405 33.8486   3
  -7   0   7 41.7163 41.5599   5
  -7   0   8 13056.0 331.269   5
  -7   0   9 61.4963 43.3168   5
  -7   0  10 67.6044 43.1599   5
  -7   0  11-22.6600 37.4483   5
  -7   0  12 349.545 56.9977   5
  -7   0  13-66.4303 36.8881   5
  -7   0  14 7145.00 215.689   5
  -7   0  15 20.6266 29.7806   5
  -7   0  16 1810.25 100.944   5
  -7   0  17 71.6488 31.8886   5
  -7   0  18 5196.59 137.035   5
  -7  -1   0-16.5488 47.0793   8
  -7   1   0-5.29475 40.0428   8
  -7  -1   1 2673.85 157.017   8
  -7   1   1 2652.72 146.396   8
  -7  -1  -1 2562.37 156.747   8
  -7  -1   2 410.203 68.4448   8
  -7   1   2 501.207 67.5351   8
  -7   1   3 5967.19 216.943   5
  -7  -1   3 5902.25 226.054   8
  -7   1   3 5663.28 204.137   8
  -7  -1   4 438.162 73.3826   8
  -7   1   4 421.427 61.5309   5
  -7  -1  -4 431.360 65.5063   3
  -7   1   5 1409.79 108.194   5
  -7  -1   5 1323.26 110.489   5
  -7  -1   5 1383.13 109.914   8
  -7  -1  -5 1301.33 106.124   3
  -7   1   6 2883.28 152.222   5
  -7  -1   6 3021.43 163.508   5
  -7  -1   6 2916.12 153.787   8
  -7  -1  -6 3011.52 158.972   3
  -7   1   7 3426.18 166.002   5
  -7  -1   7 3542.02 177.351   5
  -7  -1   7 3621.06 168.688   8
  -7  -1  -7 3611.27 172.178   3
  -7  -1  -8 98.6223 42.8366   3
  -7   1   8 112.971 43.6606   5
  -7  -1   8 146.757 49.7960   5
  -7  -1  -9 362.473 57.6842   3
  -7   1   9 485.320 68.7955   5
  -7  -1   9 398.943 62.4717   5
  -7   1  10 1942.84 124.845   5
  -7  -1  10 1934.80 131.153   5
  -7  -1 -10 1668.48 116.181   3
  -7   1  11 1535.69 106.232   5
  -7  -1  11 1868.43 127.808   5
  -7  -1 -11 1709.35 113.079   3
  -7  -1 -12 94.0413 35.6417   3
  -7   1  12 24.2834 30.0622   5
  -7  -1  12 92.5605 41.6793   5
  -7  -1 -13 402.296 54.4763   3
  -7   1  13 446.538 59.2082   5
  -7  -1  13 351.368 61.3087   5
  -7  -1 -14 143.666 35.3174   3
  -7   1  14 188.032 39.2844   5
  -7  -1  14 159.979 43.8882   5
  -7  -1 -15 243.716 39.2069   3
  -7   1  15 233.564 40.8584   5
  -7  -1  15 250.072 49.2232   5
  -7   1  16 161.119 38.5306   5
  -7  -1  16 119.589 36.8953   5
  -7   1  17 70.1986 23.2171   5
  -7  -1  17 133.398 39.6547   5
  -7  -1  18 88.8596 26.3739   5
  -7  -2   0-4.04330 44.1353   8
  -7   2   0-19.6630 36.6367   8
  -7  -2   1 969.176 100.273   8
  -7  -2  -1 938.778 99.8957   8
  -7  -2   2 11652.3 325.016   8
  -7  -2  -2 11696.9 334.471   8
  -7  -2   3 491.424 73.5027   8
  -7  -2  -3 593.788 79.2842   3
  -7  -2   4 1639.03 126.342   8
  -7  -2  -4 1526.66 117.699   3
  -7  -2   5 4513.80 202.064   5
  -7  -2   5 4237.55 195.203   8
  -7  -2  -5 4173.17 193.311   3
  -7  -2  -6 330.225 65.7234   3
  -7  -2   6 271.905 61.8508   8
  -7  -2   6 326.831 64.9557   5
  -7  -2   7 5630.50 223.067   5
  -7  -2   7 5407.33 213.213   8
  -7  -2  -7 5397.16 218.513   3
  -7  -2  -8 576.429 76.8218   3
  -7  -2   8 390.768 70.0638   5
  -7  -2   9 11633.7 314.831   5
  -7  -2  -9 11265.9 307.902   3
  -7  -2 -10 233.170 56.7242   3
  -7  -2  10 118.584 49.5842   5
  -7  -2  11 3063.48 160.931   5
  -7  -2 -11 2896.34 152.398   3
  -7  -2 -12 101.817 38.9506   3
  -7  -2  12 122.692 47.5246   5
  -7  -2  13 7683.00 238.932   5
  -7  -2 -13 7295.01 222.215   3
  -7  -2  14 1743.02 112.753   5
  -7  -2 -14 1532.88 97.8414   3
  -7  -2 -15 393.164 50.5584   3
  -7  -2  15 375.440 54.5719   5
  -7  -2 -16 175.432 36.0876   3
  -7  -2  16 211.791 44.6455   5
  -7  -2  17 1305.14 81.3028   5
  -7  -2 -17 1142.85 65.4041   3
  -7  -2  18 1353.08 76.3088   5
  -7  -3   0 12.6082 51.9726   8
  -7  -3   1 11581.0 329.787   8
  -7  -3  -1 11146.7 325.969   8
  -7  -3   2 616.484 86.6743   8
  -7  -3  -2 596.184 85.0296   8
  -7   3   2 730.337 85.1602   7
  -7  -3   3 2553.93 159.072   8
  -7  -3  -3 2235.68 150.516   8
  -7   3   3 2306.62 138.468   7
  -7  -3  -3 2480.14 153.966   3
  -7  -3   4 834.119 98.7715   8
  -7  -3  -4 900.062 98.3404   8
  -7   3   4 906.207 88.3082   7
  -7  -3  -4 900.478 97.0096   3
  -7  -3  -5 29.2762 39.3167   3
  -7  -3   5 64.3366 53.8600   8
  -7   3   5 89.1792 45.3294   7
  -7  -3   5 37.3430 43.2266   5
  -7  -3   6 2005.07 137.663   5
  -7  -3   6 1975.13 137.474   8
  -7  -3  -6 1806.94 132.020   3
  -7  -3  -7 6.94423 41.1771   3
  -7  -3   7-36.9821 47.5568   5
  -7  -3   8 1094.65 102.515   5
  -7  -3  -8 1084.93 102.919   3
  -7  -3   9 837.999 93.1197   5
  -7  -3  -9 823.813 90.2770   3
  -7  -3 -10 490.989 71.0835   3
  -7  -3  10 653.822 82.6559   5
  -7  -3 -11 147.707 45.6220   3
  -7  -3  11 39.5292 40.4126   5
  -7  -3 -12 104.843 40.0599   3
  -7  -3  12 135.755 41.9553   5
  -7  -3 -13-21.6140 29.9169   3
  -7  -3  13-18.9886 39.3536   5
  -7  -3 -14-1.69777 26.6459   3
  -7  -3  14-20.7723 31.9947   5
  -7  -3 -15-18.6082 25.4985   3
  -7  -3  15-14.2929 34.4175   5
  -7  -3 -16 136.976 33.2775   3
  -7  -3  16 162.818 38.9522   5
  -7  -3 -16 155.082 33.9361   8
  -7  -3 -17 75.7656 25.0643   3
  -7  -3  17 59.4647 28.4511   5
  -7  -3 -17 26.9953 19.2068   8
  -7  -3  18 103.893 29.5589   5
  -7  -4   0-22.2607 48.7830   8
  -7   4   0 175.585 62.1525   7
  -7  -4   1 77.3844 52.6714   8
  -7  -4  -1 44.9525 45.2180   8
  -7  -4   2 2913.71 169.748   8
  -7  -4  -2 2925.02 170.726   8
  -7   4   2 2871.41 156.753   7
  -7  -4   3 7599.23 270.154   8
  -7  -4  -3 7669.29 271.636   8
  -7   4   3 7195.07 240.390   7
  -7  -4  -3 7555.44 267.683   3
  -7  -4  -4 441.967 73.8605   3
  -7  -4   4 506.107 80.4892   8
  -7  -4  -4 430.498 73.0816   8
  -7   4   4 609.824 77.2609   7
  -7  -4   5 2504.66 153.514   5
  -7  -4   5 2498.27 134.950   9
  -7  -4   5 2617.78 159.419   8
  -7  -4  -5 2430.75 154.148   8
  -7   4   5 2319.74 131.797   7
  -7  -4  -5 2617.83 158.142   3
  -7  -4   6 8500.51 274.506   5
  -7  -4   6 7787.51 235.357   9
  -7  -4  -6 8456.35 279.719   8
  -7   4   6 7970.94 232.969   7
  -7  -4  -6 8714.46 282.629   3
  -7  -4   7 3546.22 177.580   5
  -7  -4   7 3245.54 150.888   9
  -7  -4  -7 3474.19 180.465   8
  -7   4   7 3394.71 147.793   7
  -7  -4  -7 3687.22 185.414   3
  -7  -4  -8 491.854 75.8366   3
  -7  -4   8 381.147 56.0943   9
  -7  -4  -8 396.738 67.6750   8
  -7  -4   8 537.669 79.5145   5
  -7  -4   9 5788.70 222.460   5
  -7  -4   9 5358.21 185.383   9
  -7  -4  -9 5441.42 216.767   8
  -7  -4  -9 5979.06 226.315   3
  -7  -4 -10 102.436 46.8576   3
  -7  -4  10 55.2231 32.3878   9
  -7  -4 -10 87.1492 42.1238   8
  -7  -4  10 143.033 51.2936   5
  -7  -4 -11 597.785 75.0725   8
  -7  -4  11 697.129 81.6428   5
  -7  -4 -11 686.339 78.6580   3
  -7  -4  12 839.541 84.7728   5
  -7  -4 -12 1096.64 92.3042   8
  -7  -4 -12 1002.79 90.3880   3
  -7  -4  13 4378.12 173.239   5
  -7  -4 -13 4154.22 164.151   8
  -7  -4 -13 4453.55 174.198   3
  -7  -4 -14 17.8482 29.0570   3
  -7  -4 -14-10.4425 28.9375   8
  -7  -4  14 9.12352 32.6540   5
  -7  -4 -15 73.4512 34.5549   3
  -7  -4  15-4.17338 30.5991   5
  -7  -4 -15 46.3360 23.5072   8
  -7  -4  16 596.420 56.7167   5
  -7  -4 -16 493.631 44.8083   8
  -7  -4 -16 501.740 52.4635   3
  -7  -4  17 1545.21 81.3744   5
  -7  -4 -17 1484.19 75.0714   3
  -7  -4  18 861.372 54.5777   5
  -7  -5   0 19.0535 50.1299   8
  -7   5   0 201.916 64.5494   7
  -7  -5   1 1429.29 124.289   8
  -7  -5  -1 1422.44 121.191   8
  -7   5  -1 1577.54 126.710   7
  -7   5   1 1461.07 116.130   7
  -7  -5   2 371.410 72.5613   8
  -7  -5  -2 408.083 74.8352   8
  -7   5  -2 558.936 87.1069   7
  -7   5   2 389.968 68.5171   7
  -7  -5   3 325.124 69.2170   8
  -7  -5  -3 262.670 62.2907   8
  -7   5   3 437.450 70.3502   7
  -7  -5   4 784.799 96.5123   8
  -7  -5  -4 633.642 82.8360   8
  -7   5   4 721.582 83.1551   7
  -7  -5   4 734.101 87.1091   5
  -7  -5  -4 858.357 97.7962   3
  -7  -5  -5 202.981 57.5069   3
  -7  -5  -5 226.184 62.0223   8
  -7  -5   5 222.552 57.5092   5
  -7   5   5 312.906 63.9634   7
  -7  -5  -6 399.288 73.2454   3
  -7  -5   6 262.618 49.2900   9
  -7  -5  -6 292.635 64.1542   8
  -7  -5   6 309.026 62.4883   5
  -7   5   6 309.240 55.4454   7
  -7  -5  -7 37.5962 43.3574   3
  -7  -5   7-1.91293 28.2596   9
  -7  -5  -7-19.7094 42.1715   8
  -7  -5   7-3.58658 40.6616   5
  -7   5   7 43.0995 35.7087   7
  -7  -5   8 1580.87 119.066   5
  -7  -5   8 1604.74 107.419   9
  -7  -5  -8 1388.58 111.600   8
  -7   5   8 1475.34 95.1724   7
  -7  -5  -8 1481.51 116.601   3
  -7  -5  -9 128.181 50.3867   3
  -7  -5   9 121.903 36.3375   9
  -7  -5  -9 109.444 44.8580   8
  -7  -5   9 128.698 48.5658   5
  -7  -5 -10 6.96391 38.7813   3
  -7  -5  10 11.9987 28.7401   9
  -7  -5 -10-12.4195 34.8189   8
  -7  -5  10 14.4816 40.2237   5
  -7  -5 -11 140.998 44.8902   3
  -7  -5  11 148.636 37.5697   9
  -7  -5 -11 125.875 40.2368   8
  -7  -5  11 135.998 45.6751   5
  -7  -5  12 1844.16 114.317   5
  -7  -5  12 1628.23 92.2530   9
  -7  -5 -12 1630.08 101.013   8
  -7  -5 -12 1743.79 113.047   3
  -7  -5 -13 146.277 43.4406   3
  -7  -5  13 198.990 34.9473   9
  -7  -5 -13 122.507 35.2593   8
  -7  -5  13 164.223 41.2612   5
  -7  -5 -14 101.987 33.0013   3
  -7  -5 -14 159.403 32.1127   8
  -7  -5  14 105.981 31.8337   5
  -7  -5  15 572.234 56.4610   5
  -7  -5 -15 608.909 56.9846   3
  -7  -5 -16 178.262 31.3845   3
  -7  -5  16 150.157 32.0276   5
  -7  -5 -17 39.8065 18.4028   3
  -7  -5  17 82.8370 25.2130   5
  -7  -6   0 14.8957 44.2970   8
  -7   6   0 168.065 60.2826   7
  -7  -6   1 22.9830 50.0481   8
  -7  -6  -1-28.5905 41.1578   8
  -7   6  -1 93.1454 64.3931   7
  -7   6   1 19.2677 49.5079   7
  -7  -6   2 12565.7 336.738   8
  -7  -6  -2 11980.8 327.189   8
  -7   6  -2 12632.3 322.100   7
  -7   6   2 12242.4 306.463   7
  -7  -6   3 192.993 69.4518   8
  -7  -6  -3 171.842 57.9055   8
  -7  -6   3 210.370 55.4118   5
  -7   6   3 296.114 62.6429   7
  -7  -6   4 1659.17 118.523   5
  -7  -6  -4 1706.34 124.949   8
  -7   6   4 1766.49 120.413   7
  -7  -6   5 312.770 58.2218   9
  -7  -6  -5 280.500 62.7715   8
  -7  -6   5 249.812 55.4629   5
  -7   6   5 491.328 68.8222   7
  -7  -6  -5 433.839 74.0817   3
  -7  -6   6 12233.1 306.580   5
  -7  -6   6 11437.5 284.975   9
  -7  -6  -6 12597.0 315.576   8
  -7   6   6 11717.1 279.287   7
  -7  -6  -6 12549.5 324.434   3
  -7  -6  -7 510.579 72.8459   3
  -7  -6   7 483.428 63.8139   9
  -7  -6  -7 505.798 69.6464   8
  -7   6   7 554.672 69.5026   7
  -7  -6   7 509.286 70.1586   5
  -7  -6  -8 360.970 64.9489   3
  -7  -6   8 274.143 47.8108   9
  -7  -6  -8 218.904 49.0320   8
  -7  -6   8 244.954 53.4919   5
  -7   6   8 374.071 56.0534   7
  -7  -6   9 649.881 75.5618   5
  -7  -6  -9 603.882 76.1509   3
  -7  -6   9 507.413 60.9357   9
  -7  -6  -9 545.634 66.4070   8
  -7   6   9 501.582 54.8313   7
  -7  -6  10 4851.91 180.239   5
  -7  -6  10 4344.86 160.387   9
  -7  -6 -10 4455.14 166.022   8
  -7  -6 -10 4567.57 182.096   3
  -7  -6 -11 73.7659 40.2752   3
  -7  -6  11 164.356 39.0213   9
  -7  -6 -11 100.520 31.8853   8
  -7  -6  11 151.844 39.7659   5
  -7  -6  12 444.591 51.0419   9
  -7  -6 -12 440.128 48.1886   8
  -7  -6  12 481.880 59.6441   5
  -7  -6 -12 565.222 66.3204   3
  -7  -6 -13 44.0401 34.2715   3
  -7  -6  13 45.0682 23.6796   9
  -7  -6  13 28.1219 26.2163   5
  -7  -6  14 660.280 58.5562   5
  -7  -6  14 501.058 43.4291   9
  -7  -6 -14 613.502 59.3342   3
  -7  -6  15 363.596 40.5592   5
  -7  -6 -15 454.928 46.6181   3
  -7  -6 -16 29.7442 19.2740   3
  -7  -7   0-13.6052 44.5629   8
  -7   7   0 118.571 53.8888   7
  -7  -7  -1 1572.81 116.540   8
  -7   7  -1 1900.14 128.769   7
  -7   7   1 1782.27 123.761   7
  -7  -7  -2 114.081 51.2358   8
  -7  -7   2 141.247 44.1685   5
  -7   7   2 214.239 60.2002   7
  -7  -7  -3 396.506 63.9635   8
  -7  -7   3 350.291 54.9278   5
  -7   7   3 450.515 69.0215   7
  -7  -7  -4 127.728 45.4715   8
  -7  -7   4 150.288 42.8335   5
  -7   7   4 246.802 55.1739   7
  -7  -7   5 59.9476 36.8597   9
  -7  -7  -5 72.6287 42.7417   8
  -7  -7   5 70.3611 37.2570   5
  -7   7   5 190.227 53.2768   7
  -7  -7   6 93.7200 39.2346   9
  -7  -7  -6 68.6605 38.8508   8
  -7  -7   6 62.9868 35.4716   5
  -7   7   6 103.538 45.5346   7
  -7  -7   7 215.717 47.8872   9
  -7  -7  -7 132.176 42.1184   8
  -7  -7   7 107.339 38.6039   5
  -7   7   7 370.253 55.8733   7
  -7  -7  -7 282.522 57.6448   3
  -7  -7  -8 22.1149 37.7829   3
  -7  -7   8 6.07554 28.9780   9
  -7  -7  -8 46.4351 30.5436   8
  -7  -7   8-15.1162 28.6645   5
  -7   7   8 97.4907 36.0303   7
  -7  -7   9 790.932 71.9155   5
  -7  -7   9 713.692 68.0469   9
  -7  -7  -9 619.929 60.5753   8
  -7   7   9 775.928 62.9303   7
  -7  -7  -9 785.317 78.5221   3
  -7  -7  10 164.888 38.4407   9
  -7  -7 -10 154.896 35.0111   8
  -7  -7  10 114.694 33.6797   5
  -7  -7 -11 52.9381 34.6506   3
  -7  -7  11 5.57475 24.8660   9
  -7  -7  11 26.0769 25.7465   5
  -7  -7  12 369.106 43.6963   9
  -7  -7 -12 377.918 49.8821   3
  -7  -7  12 336.598 42.8061   5
  -7  -7  13 843.592 58.0754   5
  -7  -7  13 758.447 54.1492   9
  -7  -7 -14-16.4975 20.8578   3
  -7  -7  14 15.8307 16.1394   5
  -7  -8   0-17.7223 36.9905   5
  -7   8   0 30.7746 50.6011   7
  -7  -8   1 2961.02 135.665   5
  -7   8   1 3328.37 149.936   7
  -7  -8   2 78.2963 33.6717   5
  -7   8   2 198.044 52.5324   7
  -7  -8   3 3965.20 154.016   5
  -7   8   3 4215.15 166.000   7
  -7  -8   4 67.5089 36.5102   9
  -7  -8   4 84.2281 31.6054   5
  -7  -8   5 1234.23 85.4293   5
  -7  -8   5 1342.05 95.2290   9
  -7  -8  -5 1339.67 90.6337   8
  -7   8   5 1486.32 97.3168   7
  -7  -8   6 3475.68 138.584   5
  -7  -8   6 3629.15 147.790   9
  -7  -8  -6 3313.63 133.635   8
  -7   8   6 3582.90 141.487   7
  -7  -8   7 3707.67 138.618   5
  -7  -8   7 3971.56 150.047   9
  -7   8   7 3786.95 137.418   7
  -7  -8   8 504.869 52.6249   5
  -7  -8   8 562.549 60.2995   9
  -7   8   8 542.270 55.8342   7
  -7  -8   9 471.198 54.0467   9
  -7  -8   9 372.014 44.7065   5
  -7   8   9 397.398 42.6770   7
  -7  -8  10 1286.56 71.7282   5
  -7  -8  10 1338.27 79.0371   9
  -7  -8  11 440.773 40.1660   5
  -7  -8  11 495.741 46.5393   9
  -7  -8  12 9.70739 16.0397   9
  -7  -9   0-20.8032 23.9619   5
  -7   9   0 62.4967 40.1579   7
  -7  -9   1 1522.52 82.9113   5
  -7  -9  -1 1582.59 84.6052   5
  -7   9  -1 2159.07 110.779   7
  -7   9   1 2020.28 108.161   7
  -7  -9   2 239.812 46.1660   9
  -7  -9   2 182.905 33.5384   5
  -7  -9  -2 230.349 34.9059   5
  -7  -9   3 800.023 60.8073   5
  -7  -9  -3 766.413 59.0084   5
  -7  -9   3 868.102 72.5995   9
  -7   9   3 973.307 76.5948   7
  -7  -9   4 142.334 37.1570   9
  -7  -9   4 77.8458 25.3372   5
  -7  -9  -4 67.8194 22.4405   5
  -7   9   4 156.660 41.6660   7
  -7  -9   5 743.201 55.5644   5
  -7  -9   5 814.652 69.6916   9
  -7   9   5 827.930 67.4684   7
  -7  -9   6 119.237 34.3557   9
  -7  -9   6 83.2329 23.5296   5
  -7   9   6 128.705 33.7023   7
  -7  -9   7 16.2922 23.6304   9
  -7   9   7 111.288 29.8852   7
  -7  -9   8 971.202 66.0303   9
  -7   9   8 963.140 59.4408   7
  -7  -9   9 582.406 49.0338   9
  -7  -9  10 13.8018 16.2256   9
  -7 -10   0 2.86736 21.6498   9
  -7 -10   1 3142.71 117.601   9
  -7 -10   2 2203.39 97.5634   9
  -7  10   2 2328.13 97.9115   7
  -7 -10   3 1058.19 67.8832   9
  -7  10   3 1099.47 69.1590   7
  -7 -10   4 969.461 63.7068   9
  -7  10   4 986.206 63.2803   7
  -7 -10   5 311.446 37.6849   9
  -7  10   5 516.860 46.2098   7
  -7 -10   6 1457.30 72.7943   9
  -7  10   6 1368.38 65.0112   7
  -7 -10   7 539.257 43.5730   9
  -8   0   0 4.71287 32.2656   8
  -8   0   1-73.7228 43.8644   8
  -8   0  -1-19.1417 33.5113   8
  -8   0   1 1.00959 30.6822   5
  -8   0   2 1103.55 87.1033   5
  -8   0   2 1056.84 88.6983   8
  -8   0  -2 1071.96 93.2713   8
  -8   0   3-62.6042 40.5921   8
  -8   0  -3-49.9820 50.0864   8
  -8   0   3-33.1039 30.6557   5
  -8   0   4 174.316 42.2661   8
  -8   0  -4 98.4093 41.8741   8
  -8   0   4 163.586 44.3652   5
  -8   0  -5-59.0914 41.1001   8
  -8   0   5 24.0873 31.2163   5
  -8   0   6 863.595 77.6003   5
  -8   0   7 56.0424 31.7767   5
  -8   0   8 159.507 38.9235   5
  -8   0   9-36.7773 31.4992   5
  -8   0  10 2386.12 113.259   5
  -8   0  11 1.60200 22.2084   5
  -8   0  12 850.835 61.9561   5
  -8   0  13 65.1931 23.5789   5
  -8  -1   0 12060.8 304.464   8
  -8   1   0 11491.9 276.032   8
  -8   1   1 2148.85 113.752   5
  -8  -1   1 2338.81 133.845   5
  -8  -1   1 2316.54 134.513   8
  -8   1   1 2114.85 117.827   8
  -8  -1  -1 2303.56 139.132   8
  -8   1  -1 2210.07 126.905   8
  -8  -1   2 9.47373 31.2944   8
  -8  -1  -2-1.63572 42.7285   8
  -8   1  -2 26.6222 32.0758   8
  -8   1   2 10.6995 27.5025   5
  -8  -1   2 21.1233 33.2784   5
  -8   1   3 2638.35 125.857   5
  -8  -1   3 2848.73 145.311   5
  -8  -1   3 2787.08 142.194   8
  -8  -1  -3 2891.32 152.252   8
  -8   1  -3 2850.27 144.080   8
  -8   1   4 1417.49 91.8900   5
  -8  -1   4 1563.36 108.263   5
  -8  -1   4 1459.40 102.738   8
  -8  -1  -4 1463.78 111.902   8
  -8   1  -4 1448.00 105.069   8
  -8  -1  -5 284.606 56.1421   8
  -8   1  -5 351.114 57.1103   8
  -8   1   5 367.377 50.4326   5
  -8  -1   5 350.970 56.9618   5
  -8   1   6 648.870 63.5304   5
  -8  -1   6 675.309 73.5475   5
  -8  -1  -6 706.109 80.6597   8
  -8   1   7 2556.75 119.992   5
  -8  -1   7 2725.59 137.384   5
  -8  -1  -7 2744.57 148.326   8
  -8   1   8 1026.68 74.7309   5
  -8  -1   8 1291.26 94.7975   5
  -8  -1  -8 1168.12 98.4930   8
  -8  -1   9 3.45834 27.7028   5
  -8  -1  10 194.178 38.5835   5
  -8  -1  11-20.3378 28.8146   5
  -8  -1  12 1067.13 74.3219   5
  -8  -1  13 2990.04 111.883   5
  -8  -1 -13 3231.27 129.112   8
  -8  -1  14 459.851 43.1395   5
  -8  -1 -14 396.369 46.3782   8
  -8  -1 -15 5.24886 19.0826   8
  -8  -2   0 2920.41 154.790   8
  -8  -2   1-1.45747 37.5924   8
  -8  -2  -1 2.80399 37.0137   8
  -8  -2   2 1526.44 111.955   5
  -8  -2   2 1551.89 112.617   8
  -8  -2  -2 1617.92 119.196   8
  -8   2  -2 1435.49 96.5819   8
  -8  -2   3 192.896 48.3274   8
  -8  -2  -3 208.278 54.3434   8
  -8   2  -3 173.525 41.1811   8
  -8  -2   3 285.655 56.4830   5
  -8  -2   4-18.0492 38.3220   8
  -8  -2  -4-35.6366 48.0491   8
  -8   2  -4 15.8539 30.0082   8
  -8  -2   4-17.9921 36.8531   5
  -8  -2  -5 156.831 41.2548   8
  -8  -2   5 246.274 51.9766   5
  -8  -2   6 2833.66 142.365   5
  -8  -2  -6 2554.27 143.272   8
  -8  -2  -7-34.9052 44.9491   8
  -8  -2   7 17.5059 30.8148   5
  -8  -2  -8 312.952 57.2838   8
  -8  -2   8 387.642 57.9392   5
  -8  -2  -9 28.1674 35.8853   8
  -8  -2   9 69.7978 35.1531   5
  -8  -2 -10 387.671 56.3264   8
  -8  -2  10 358.624 52.2064   5
  -8  -2 -11 5.41995 29.2340   8
  -8  -2  11 21.4854 25.8117   5
  -8  -2 -12 128.729 33.9542   8
  -8  -2  12 91.1805 28.7122   5
  -8  -2  13 60.2833 24.9175   5
  -8  -2 -13 53.9456 27.9879   8
  -8  -2  14 120.412 26.8421   5
  -8  -2 -14 155.216 30.7308   8
  -8  -2 -15 816.851 51.8261   8
  -8  -3   0 13257.2 323.496   8
  -8  -3   1 1117.13 99.2494   8
  -8  -3  -1 988.863 95.0966   8
  -8  -3   2 183.471 53.9549   8
  -8  -3  -2 110.370 47.3795   8
  -8  -3   2 165.496 49.6237   5
  -8  -3   3 10.3199 41.4987   8
  -8  -3  -3 32.7570 39.3139   8
  -8  -3   3-38.0222 44.6440   5
  -8  -3   4 6773.67 221.311   5
  -8  -3   4 6476.72 218.186   8
  -8  -3  -4 6749.03 231.612   8
  -8   3  -4 6163.29 186.206   8
  -8  -3   5 1950.57 122.119   5
  -8  -3  -5 1877.06 124.274   8
  -8   3  -5 1762.69 103.378   8
  -8  -3  -6-33.9464 39.1157   8
  -8  -3   6 81.9524 42.7491   5
  -8  -3  -7 564.046 71.1502   8
  -8  -3   7 546.255 66.9721   5
  -8  -3   8 5951.61 196.484   5
  -8  -3  -8 5652.41 199.081   8
  -8  -3  -9 62.3465 38.0639   8
  -8  -3   9 58.0361 35.7062   5
  -8  -3  10 1730.04 101.839   5
  -8  -3 -10 1733.52 104.865   8
  -8  -3 -11 182.235 39.3372   8
  -8  -3  11 146.743 36.1403   5
  -8  -3  12 3113.24 121.800   5
  -8  -3 -12 3210.60 125.764   8
  -8  -3  13 220.803 35.2088   5
  -8  -3 -13 222.483 35.7312   8
  -8  -3  14 1104.39 63.4233   5
  -8  -3 -14 1018.53 58.9875   8
  -8  -4   0 7023.63 231.804   8
  -8  -4   1 1179.08 101.162   8
  -8  -4  -1 1100.12 98.4727   8
  -8  -4   2 109.554 49.3276   8
  -8  -4  -2 92.8627 43.7685   8
  -8  -4   2 135.054 44.5644   5
  -8  -4   3 664.504 74.5809   5
  -8  -4   3 740.783 79.8305   8
  -8  -4  -3 628.946 77.3773   8
  -8  -4  -4 132.391 47.2635   8
  -8  -4   4 122.552 38.8362   5
  -8  -4  -5 176.313 49.8910   8
  -8  -4   5 178.389 48.6181   5
  -8  -4  -6 230.022 50.7201   8
  -8  -4   6 303.690 53.3165   5
  -8  -4  -7-18.6348 36.5864   8
  -8  -4   7-14.4839 31.3919   5
  -8  -4  -8 165.322 43.7331   8
  -8  -4   8 176.270 44.1216   5
  -8  -4  -9 101.168 34.4010   8
  -8  -4   9 173.863 41.3957   5
  -8  -4 -10-16.1055 30.9996   8
  -8  -4  10-38.1488 33.7422   5
  -8  -4 -11 83.4600 29.6632   8
  -8  -4  11 70.1754 27.8392   5
  -8  -4  12 698.009 58.4985   5
  -8  -4 -12 822.548 59.7792   8
  -8  -4 -13 11.7051 17.1408   8
  -8  -4  13-6.16111 19.7250   5
  -8  -5   0 168.485 49.0166   8
  -8  -5   1 4099.74 168.383   5
  -8  -5   1 4113.39 172.453   8
  -8  -5  -1 3896.42 167.498   8
  -8  -5   2-15.7236 24.8411   9
  -8  -5  -2 49.5434 41.8061   8
  -8  -5   2-11.8570 38.6072   5
  -8  -5   3 3031.39 143.566   5
  -8  -5  -3 2982.13 145.912   8
  -8  -5   4 1219.21 92.2327   5
  -8  -5  -4 1307.09 97.6420   8
  -8  -5   5 1535.16 100.780   5
  -8  -5  -5 1579.64 106.450   8
  -8  -5  -6 228.266 48.5192   8
  -8  -5   6 173.837 44.3324   5
  -8  -5   7 3383.68 141.629   5
  -8  -5  -7 3063.43 136.839   8
  -8  -5   8 866.752 74.6554   5
  -8  -5  -8 760.575 69.3902   8
  -8  -5   9 980.411 74.3155   5
  -8  -5  -9 997.060 74.2436   8
  -8  -5 -10 142.202 32.9248   8
  -8  -5  10 173.092 34.8206   5
  -8  -5  11 2676.77 106.066   5
  -8  -5 -11 2598.28 99.1751   8
  -8  -5  12 202.374 32.6935   5
  -8  -6   0 1492.41 97.0740   5
  -8  -6   1 300.300 42.0018   9
  -8  -6  -1 255.842 50.9151   8
  -8  -6   1 280.451 47.9129   5
  -8  -6  -1 288.263 50.2888   5
  -8  -6   2 100.357 28.8932   9
  -8  -6  -2 118.526 41.3502   8
  -8  -6   2 84.2573 34.1236   5
  -8  -6   3 17.7829 19.3821   9
  -8  -6  -3 17.8612 31.8095   8
  -8  -6   3 17.5867 27.9352   5
  -8  -6   4 73.1559 28.4006   9
  -8  -6  -4 18.8847 30.1562   8
  -8  -6   4 43.8164 32.9459   5
  -8  -6   5 799.610 70.2097   5
  -8  -6   5 662.154 54.0585   9
  -8  -6  -5 772.411 71.4721   8
  -8  -6   6 186.349 28.3843   9
  -8  -6  -6 209.901 41.2148   8
  -8  -6   6 218.212 42.6308   5
  -8  -6   7 909.790 70.4130   5
  -8  -6  -7 886.831 69.1588   8
  -8  -6  -8 104.189 29.9165   8
  -8  -6   8 70.2984 26.6966   5
  -8  -6  -9 421.393 43.8838   8
  -8  -6   9 390.289 45.0664   5
  -8  -6  10-2.85715 19.1769   5
  -8  -6  11 54.9539 19.7479   5
  -8  -7   0 251.848 37.9207   9
  -8  -7   0 253.461 41.8397   5
  -8  -7   1 1330.43 81.7025   5
  -8  -7  -1 1266.37 80.2919   5
  -8  -7   1 1265.44 74.6231   9
  -8  -7   2-27.5522 22.5807   9
  -8  -7   2-52.7195 31.1260   5
  -8  -7  -2-36.9425 25.5051   5
  -8  -7   3 1073.73 72.6819   5
  -8  -7  -3 1254.79 78.7756   5
  -8  -7   3 1027.23 65.7953   9
  -8  -7   4 603.318 55.3317   5
  -8  -7   4 521.170 46.5687   9
  -8  -7   5 2271.14 100.381   5
  -8  -7   5 1849.78 80.8837   9
  -8  -7   6 507.194 49.1774   5
  -8  -7   6 397.952 37.8680   9
  -8  -7   7 1566.68 77.7441   5
  -8  -7   8 1281.90 66.3870   5
  -8  -8   0 105.162 24.7248   9
  -8  -8   0 67.7806 21.1457   5
  -8  -8   1 130.362 25.1107   9
  -8  -8  -1 119.009 24.4113   9
  -8  -8   1 141.297 25.0451   5
  -8  -8  -1 156.463 26.1510   5
  -8  -8   2 32.3038 17.5507   9
  -8  -8  -2 51.9245 18.5181   9
  -8  -8   2 35.4487 19.8183   5
  -8  -8  -2 0.06831 17.4397   5
  -8  -8   3 131.874 23.2940   9
  -8  -8   3 93.6118 21.8259   5
  -8  -8  -3 126.616 24.9864   5
  -9   0   0-18.8698 19.7884   8
  -9   0  -1 41.5424 24.1967   8
  -9   0  -2 4035.93 131.354   8
  -9   0  -3 22.3832 22.3874   8
  -9   0  -4 48.3234 24.1535   8
  -9   0  -5-33.9613 23.3425   8
  -9   0  -6 1965.64 91.2426   8
  -9   0  -7 12.6285 18.1699   8
  -9   0  -8 132.970 26.6991   8
  -9   0  -9-3.08203 17.7609   8
  -9  -1   0-8.97960 20.9587   8
  -9  -1   0-31.9968 25.4779   5
  -9  -1  -1 272.948 39.8225   8
  -9  -1   1 188.121 31.8259   5
  -9  -1  -1 191.066 31.2457   5
  -9  -1   2 36.9011 19.2098   5
  -9  -1  -2-5.00367 17.5023   5
  -9   1  -3 56.5658 21.5948   8
  -9  -1  -3 84.6093 29.6047   8
  -9  -1   3 85.7594 23.5899   5
  -9  -1  -3 56.9459 20.8769   5
  -9  -1  -4 88.2166 30.6750   8
  -9   1  -4 102.100 25.4891   8
  -9  -1   4 102.476 25.0416   5
  -9  -1  -4 38.5978 19.2257   5
  -9  -1  -5 37.6031 23.3234   8
  -9   1  -5-4.51190 21.1077   8
  -9  -1   5 12.4044 16.6101   5
  -9  -1  -5 31.9688 14.2361   5
  -9  -1   6 379.390 37.0848   5
  -9  -1  -6 429.284 46.8031   8
  -9   1  -6 383.508 39.6750   8
  -9  -1  -7 45.7912 21.7266   8
  -9   1  -7 92.3955 22.9473   8
  -9  -1  -8-21.1013 20.9563   8
  -9  -1  -9 80.9926 20.1190   8
  -9  -2   0 10.8490 21.1854   8
  -9  -2   0-34.3339 26.3234   5
  -9  -2  -1 423.889 49.4172   8
  -9  -2   1 356.407 42.9801   5
  -9  -2  -1 350.934 40.4923   5
  -9  -2   2 1844.21 90.1355   5
  -9  -2  -2 1876.33 90.4694   5
  -9  -2  -2 2011.56 99.1475   8
  -9  -2   3 765.983 59.2201   5
  -9  -2  -3 768.006 58.6048   5
  -9  -2  -3 832.954 65.4577   8
  -9  -2   4 12.8839 21.5968   5
  -9  -2  -4-3.76477 18.7696   5
  -9  -2   5 3500.28 116.820   5
  -9  -2  -5 3440.00 114.244   5
  -9  -2  -5 3710.23 129.967   8
  -9  -2   6 1179.54 66.2849   5
  -9  -2  -6 1118.37 63.5463   5
  -9  -2  -6 1244.81 75.1017   8
  -9  -2   7 423.968 38.8108   5
  -9  -2  -7 502.093 47.9412   8
  -9  -2  -8 135.120 29.5633   8
  -9  -2  -9 2180.02 84.5267   8
  -9  -3   0-34.5382 26.7656   5
  -9  -3  -1 12.5746 23.8416   8
  -9  -3   1 13.3680 20.8656   5
  -9  -3  -1-15.2083 22.8007   5
  -9  -3  -2 424.156 48.3813   8
  -9  -3   2 370.945 42.9750   5
  -9  -3  -2 380.342 43.7171   5
  -9  -3   3 474.371 47.3115   5
  -9  -3  -3 555.565 53.4132   8
  -9  -3  -3 376.439 41.7342   5
  -9  -3   4-8.20492 19.1691   5
  -9  -3  -4 22.6568 19.0203   5
  -9  -3   5 1434.92 75.9689   5
  -9  -3  -5 1305.78 71.9428   5
  -9  -3   6 960.309 60.7870   5
  -9  -3  -6 916.407 57.7045   5
  -9  -3  -6 979.331 65.2482   8
  -9  -3   7 628.419 46.9301   5
  -9  -3  -7 686.841 53.4939   8
  -9  -3  -8 13.5467 18.5116   8
  -9  -4   0-50.7693 26.1758   5
  -9  -4   1 1500.34 78.4174   5
  -9  -4  -1 1436.01 76.6810   5
  -9  -4   2 248.060 36.0273   5
  -9  -4  -2 314.384 38.0529   5
  -9  -4   3 2230.84 93.4870   5
  -9  -4  -3 2125.61 90.7172   5
  -9  -4  -3 2229.04 96.2763   8
  -9  -4  -4 347.570 41.5107   8
  -9  -4   4 309.178 38.5420   5
  -9  -4  -4 281.321 35.8060   5
  -9  -4   5 2389.19 92.0069   5
  -9  -4  -5 2253.86 88.3994   5
  -9  -4  -5 2363.52 94.4385   8
  -9  -4  -6 113.229 26.2313   8
  -9  -4   6 73.7021 19.3850   5
  -9  -5   0-0.49737 16.5419   5
  -9  -5   1 521.388 43.9228   5
  -9  -5  -1 566.467 45.7822   5
  -9  -5   2-18.2329 18.0687   5
  -9  -5  -2 1.70849 15.5498   5
  -9  -5   3 29.3817 17.8186   5
  -9  -5  -3 2.56063 15.7076   5
   0   0   0    0.00    0.00   0
TITL ks1417b in Pbca
REM Pbca (#61 in standard setting)
CELL 1.54184   7.670248  12.649173  22.982082  90.0000  90.0000  90.0000
ZERR    8.00   0.000140   0.000261   0.000487   0.0000   0.0000   0.0000
LATT  1
SYMM -x+1/2,-y, z+1/2
SYMM -x, y+1/2,-z+1/2
SYMM  x+1/2,-y+1/2,-z
SFAC C H N S
UNIT 104.00 96.00 16.00 8.00
TREF
HKLF 4
END
;
_shelx_hkl_checksum     51325
_shelx_res_file
;
TITL ks1417b in Pbca
CELL  1.54184   7.6702  12.6492  22.9821   90.000   90.000   90.000
ZERR     8.00   0.0001   0.0003   0.0005    0.000    0.000    0.000
LATT   1
SYMM  1/2 - X, - Y, 1/2 + Z
SYMM  1/2 + X, 1/2 - Y, - Z
SYMM  - X, 1/2 + Y, 1/2 - Z
SFAC  C    H    N    S
UNIT  104  80   16   8
MERG   2
mpla c1 c2 c3 c4 c5 c6 n1 n2 s1
mpla c7 c8 c9 c10 c11 c12 c13
FMAP   2
PLAN   10
SIZE     0.045   0.170   0.255
ACTA
BOND   $H
eqiv $1 x-1/2, -y+1/2, -z+1
htab  c4  n2_$1
L.S.   4
WGHT    0.063300    0.288300
FVAR       4.56451
MOLE    1
C1    1    0.217892    0.502236    0.381302    11.00000    0.04439    0.04762 =
         0.04512   -0.00269   -0.00426    0.00398
C2    1    0.034463    0.403621    0.431055    11.00000    0.04858    0.05294 =
         0.04713   -0.00062    0.00080    0.00236
C3    1   -0.076161    0.489020    0.420820    11.00000    0.04524    0.06248 =
         0.05024    0.00068   -0.00351    0.00452
C4    1   -0.176840    0.316791    0.480190    11.00000    0.06976    0.07463 =
         0.06730    0.00466    0.01687   -0.00818
AFIX  43
H4    2   -0.213988    0.257881    0.500987    11.00000   -1.20000
AFIX   0
C5    1   -0.295363    0.397519    0.471409    11.00000    0.05260    0.09515 =
         0.06371   -0.00103    0.00995   -0.00684
AFIX  43
H5    2   -0.408211    0.391652    0.485852    11.00000   -1.20000
AFIX   0
C6    1   -0.246108    0.486449    0.441297    11.00000    0.04740    0.08701 =
         0.06674    0.00361    0.00169    0.01058
AFIX  43
H6    2   -0.322939    0.542151    0.434965    11.00000   -1.20000
AFIX   0
C7    1    0.375388    0.540795    0.351158    11.00000    0.04412    0.05020 =
         0.04679    0.00068   -0.00550    0.00053
C8    1    0.485821    0.473014    0.319800    11.00000    0.04974    0.05665 =
         0.05167   -0.00126   -0.00039    0.00264
C9    1    0.626491    0.518242    0.290700    11.00000    0.05621    0.07783 =
         0.05908   -0.00190    0.00969    0.00183
AFIX  43
H9    2    0.699747    0.474862    0.269028    11.00000   -1.20000
AFIX   0
C10   1    0.660821    0.624983    0.292919    11.00000    0.06004    0.07948 =
         0.06297    0.00893    0.00571   -0.01429
AFIX  43
H10   2    0.755474    0.652767    0.272775    11.00000   -1.20000
AFIX   0
C11   1    0.554717    0.690412    0.325014    11.00000    0.06846    0.06092 =
         0.06995    0.00517   -0.00089   -0.01404
AFIX  43
H11   2    0.578697    0.762349    0.327424    11.00000   -1.20000
AFIX   0
C12   1    0.412413    0.648531    0.353615    11.00000    0.05551    0.05298 =
         0.06052   -0.00091   -0.00380   -0.00100
AFIX  43
H12   2    0.339943    0.693006    0.374906    11.00000   -1.20000
AFIX   0
C13   1    0.458332    0.355707    0.316373    11.00000    0.07688    0.05638 =
         0.08563   -0.01039    0.02113    0.00538
AFIX 137
H13A  2    0.533741    0.326436    0.287185    11.00000   -1.50000
H13B  2    0.339147    0.341354    0.306362    11.00000   -1.50000
H13C  2    0.484523    0.324294    0.353380    11.00000   -1.50000
AFIX   0
N1    3    0.200739    0.412873    0.408142    11.00000    0.04897    0.05076 =
         0.05437    0.00387    0.00330    0.00616
N2    3   -0.012844    0.317544    0.460893    11.00000    0.06646    0.06220 =
         0.06909    0.01165    0.01331    0.00260
S1    4    0.032781    0.583342    0.380690    11.00000    0.04907    0.06156 =
         0.07887    0.01779    0.00281    0.01227
HKLF 4
REM  ks1417b in Pbca
REM R1 =  0.0350 for    1959 Fo > 4sig(Fo)  and  0.0401 for all    2234 data
REM    146 parameters refined using      0 restraints
END
WGHT      0.0634      0.2884
REM Highest difference peak  0.174,  deepest hole -0.266,  1-sigma level  0.033
Q1    1   0.0150  0.5732  0.4167  11.00000  0.05    0.17
Q2    1   0.3047  0.5221  0.3668  11.00000  0.05    0.14
Q3    1  -0.0307  0.4450  0.4187  11.00000  0.05    0.13
Q4    1   0.1596  0.5571  0.3869  11.00000  0.05    0.13
Q5    1   0.3771  0.5951  0.3452  11.00000  0.05    0.12
Q6    1   0.5416  0.5050  0.3001  11.00000  0.05    0.11
Q7    1  -0.1318  0.4959  0.4371  11.00000  0.05    0.11
Q8    1   0.4295  0.5049  0.3402  11.00000  0.05    0.10
Q9    1  -0.1586  0.4833  0.4221  11.00000  0.05    0.10
Q10   1  -0.0449  0.5134  0.3759  11.00000  0.05    0.10
;
_shelx_res_checksum     11728
_shelxl_version_number         .2013
data_New_Global_Publ_Block
_journal_date_recd_electronic     2015-06-29
_journal_date_accepted     2015-07-02
_journal_name_full     'Acta Crystallographica, Section E'
_journal_year     2015
_journal_volume     71
_journal_issue      8
_journal_page_first     o562
_journal_page_last     o563
_journal_paper_category     HO
_journal_paper_doi     10.1107/S2056989015012797
_journal_coeditor_code     ZS2340
loop_
    _publ_contact_author_name
    _publ_contact_author_address
    _publ_contact_author_email
    'Gamal A. El-Hiti'
;
Cornea Research Chair
Department of Optometry
College of Applied Medical Sciences
King Saud University
PO Box 10219
Riyadh 11433
Saudi Arabia
;
 gelhiti@ksu.edu.sa'
    'Kariuki, Benson M.'
;
School of Chemistry
Cardiff University
Main Building
Park Place
Cardiff CF10 3AT
Wales
;
 kariukib@cardiff.ac.uk
_publ_contact_author_fax     '00966114693536'
_publ_contact_author_phone     '00966114693778'
_publ_section_title
;
Crystal structure of 2-(2-methylphenyl)-1,3-thiazolo[4,5-<i>b</i>]pyridine
;
loop_
    _publ_author_name
    _publ_author_footnote
    _publ_author_address
    'El-Hiti, Gamal A.' .
;
Cornea Research Chair
Department of Optometry
College of Applied Medical Sciences
King Saud University
PO Box 10219
Riyadh 11433
Saudi Arabia
;
    'Smith, Keith' .
;
School of Chemistry
Cardiff University
Main Building
Park Place
Cardiff CF10 3AT
Wales
;
    'Hegazy, Amany S.' .
;
School of Chemistry
Cardiff University
Main Building
Park Place
Cardiff CF10 3AT
Wales
;
    'Alanazi, Saud A.' .
;
Cornea Research Chair
Department of Optometry
College of Applied Medical Sciences
King Saud University
PO Box 10219
Riyadh 11433
Saudi Arabia
;
    'Kariuki, Benson M.' .
;
School of Chemistry
Cardiff University
Main Building
Park Place
Cardiff CF10 3AT
Wales
;
_publ_section_synopsis
;
(type here to add)
;
