# Supplementary material for: Crystal structure of 2-(2-methyl­phen­yl)-1,3-thia­zolo[4,5-b]pyridine
Source: Acta Crystallogr E Crystallogr Commun. 2015 Jul 8;71(Pt 8):o562–3. doi: 10.1107/S2056989015012797 (PMC4571397; doi:10.1107/S2056989015012797)
Supplement: Supplementary file 2 [file e-71-0o562-Isup2.hkl]

#
# h,k,l, Fc-squared, Fo-squared, sigma(Fo-squared), status flag
#
data_I
_shelx_title ' ks1417b in Pbca'
_shelx_refln_list_code          4
_shelx_F_calc_maximum      220.81
_exptl_crystal_F_000       944.00
_reflns_d_resolution_high  0.8019

loop_
 _space_group_symop_operation_xyz
 'x, y, z'
 '-x+1/2, -y, z+1/2'
 'x+1/2, -y+1/2, -z'
 '-x, y+1/2, -z+1/2'
 '-x, -y, -z'
 'x-1/2, y, -z-1/2'
 '-x-1/2, y-1/2, z'
 'x, -y-1/2, z-1/2'

_cell_length_a     7.6702
_cell_length_b    12.6492
_cell_length_c    22.9821
_cell_angle_alpha  90.000
_cell_angle_beta   90.000
_cell_angle_gamma  90.000

_shelx_F_squared_multiplier     1.000

loop_
 _refln_index_h
 _refln_index_k
 _refln_index_l
 _refln_F_squared_calc
 _refln_F_squared_meas
 _refln_F_squared_sigma
 _refln_observed_status
   2   0   0      13569.66      12961.68        58.34 o
   4   0   0       6567.54       6932.67       205.40 o
   6   0   0        267.47        302.68        23.28 o
   8   0   0          4.61          0.23         1.55 o
   2   1   0       2401.12       2219.63        25.36 o
   4   1   0       1174.18       1162.08        29.36 o
   6   1   0        460.59        472.45        11.31 o
   8   1   0        522.88        564.22        13.65 o
   0   2   0      47567.37      43513.89        86.89 o
   2   2   0        784.19        867.48        19.80 o
   4   2   0        657.20        664.75        17.46 o
   6   2   0         47.86         40.46         4.14 o
   8   2   0        128.37        140.17         7.43 o
   2   3   0        442.66        490.48        16.67 o
   4   3   0       2642.84       2687.02        50.87 o
   6   3   0        122.14        123.48         4.06 o
   8   3   0        562.13        636.30        15.53 o
   0   4   0       2157.55       1815.90        26.01 o
   2   4   0       2800.68       2408.44       142.50 o
   4   4   0        151.00        153.43        13.21 o
   6   4   0        351.78        367.05         7.29 o
   8   4   0        318.96        337.11        11.13 o
   2   5   0         98.37        105.77         9.62 o
   4   5   0        952.33        949.28        34.65 o
   6   5   0         65.55         65.01         3.33 o
   8   5   0          3.88          8.09         2.35 o
   0   6   0       1425.29       1969.95        34.47 o
   2   6   0        385.31        290.00        16.74 o
   4   6   0        576.61        563.38        18.27 o
   6   6   0        449.08        496.94        10.57 o
   8   6   0         60.21         71.63         4.66 o
   2   7   0        247.33        292.43        18.23 o
   4   7   0         98.97         89.11         3.31 o
   6   7   0        173.19        173.83         6.34 o
   8   7   0         14.39         12.12         1.35 o
   0   8   0         16.16          9.89         3.36 o
   2   8   0       1526.98       1618.29        46.59 o
   4   8   0        173.42        169.70         4.60 o
   6   8   0        321.58        353.69        14.45 o
   8   8   0          4.54          4.21         0.90 o
   2   9   0         30.63         26.08         1.81 o
   4   9   0        668.80        722.42        17.18 o
   6   9   0         47.14         58.25         3.26 o
   0  10   0       1979.10       2076.30        37.78 o
   2  10   0          0.68         -0.15         0.89 o
   4  10   0        534.02        521.00         9.95 o
   6  10   0          1.55          6.10         2.28 o
   2  11   0         69.95         60.77         2.95 o
   4  11   0          0.38          1.05         1.15 o
   6  11   0         22.53         32.28         2.97 o
   0  12   0       1082.61       1340.77        24.66 o
   2  12   0         85.74        100.81         3.63 o
   4  12   0        394.95        376.69        17.02 o
   6  12   0          1.95          5.76         2.56 o
   2  13   0         46.32         45.14         2.98 o
   4  13   0        103.10        107.20         4.81 o
   0  14   0         13.66         17.81         2.79 o
   2  14   0          0.97          0.01         0.82 o
   2  15   0          3.28          4.89         1.21 o
   1   1   1       7378.18       7023.33        19.14 o
   2   1   1       1678.54       1528.52         9.45 o
   3   1   1       2772.58       2796.50        22.69 o
   4   1   1        481.59        553.51        10.70 o
   5   1   1       1289.95       1381.45        21.88 o
   6   1   1        722.23        656.99         9.24 o
   7   1   1        137.34        126.30         4.24 o
   8   1   1        106.30        107.05         2.48 o
   9   1   1         11.39         10.35         1.24 o
   0   2   1       4641.42       4285.45        19.79 o
   1   2   1       2333.43       2119.08        12.67 o
   2   2   1        551.78        540.13         9.20 o
   3   2   1        552.60        592.81        10.04 o
   4   2   1        600.79        710.18        12.79 o
   5   2   1        256.21        258.59        10.00 o
   6   2   1          1.68          1.20         0.97 o
   7   2   1         48.68         45.80         3.40 o
   8   2   1          0.74          0.03         1.27 o
   9   2   1         20.17         17.98         1.21 o
   1   3   1          9.62          5.31         1.38 o
   2   3   1         61.53         59.97         3.50 o
   3   3   1        119.76        139.99         7.29 o
   4   3   1         81.86         88.50         6.67 o
   5   3   1        243.86        242.02        12.21 o
   6   3   1          0.06          0.52         0.99 o
   7   3   1        520.58        545.50        11.13 o
   8   3   1         47.92         50.60         3.30 o
   9   3   1          0.60          0.18         0.62 o
   0   4   1        621.50        646.97        11.11 o
   1   4   1        189.03        162.46         6.94 o
   2   4   1       1262.88       1188.13        40.53 o
   3   4   1        574.98        533.81        15.38 o
   4   4   1          3.92          0.04         2.20 o
   5   4   1        502.12        494.40         5.29 o
   6   4   1        138.50        143.34         3.41 o
   7   4   1          3.09          2.88         1.65 o
   8   4   1         48.10         54.71         3.39 o
   9   4   1         69.67         70.47         2.63 o
   1   5   1       1057.09        991.10        17.56 o
   2   5   1        672.02        713.49        11.32 o
   3   5   1       1934.43       1968.26        31.49 o
   4   5   1        148.68        125.50         9.08 o
   5   5   1          6.36          4.79         0.77 o
   6   5   1        457.91        473.79         6.50 o
   7   5   1         66.64         70.70         2.93 o
   8   5   1        175.86        193.78         4.69 o
   9   5   1         28.99         26.11         1.52 o
   0   6   1         58.65         54.41         4.35 o
   1   6   1        353.75        394.16         7.66 o
   2   6   1         54.00         47.43         5.14 o
   3   6   1          1.24         -1.17         2.76 o
   4   6   1         45.14         46.85         2.26 o
   5   6   1         12.91         12.32         1.05 o
   6   6   1          1.50          2.75         1.28 o
   7   6   1          0.14          0.96         1.19 o
   8   6   1         13.42         13.64         1.14 o
   1   7   1       2218.77       2329.07        25.93 o
   2   7   1        282.59        299.75        13.13 o
   3   7   1        679.36        668.22        24.55 o
   4   7   1       1426.70       1378.75        11.86 o
   5   7   1        204.94        201.29         4.10 o
   6   7   1        610.54        682.32         8.66 o
   7   7   1         71.20         84.06         4.05 o
   8   7   1         61.68         61.75         2.18 o
   0   8   1        153.08        120.84        10.42 o
   1   8   1        214.25        251.25         9.38 o
   2   8   1       1477.83       1450.07        31.09 o
   3   8   1         72.99         67.32         2.68 o
   4   8   1       1007.90       1018.47        11.16 o
   5   8   1         59.51         62.27         2.42 o
   6   8   1         47.91         52.94         2.88 o
   7   8   1        133.22        150.57         8.82 o
   8   8   1          8.45          6.60         0.60 o
   1   9   1        114.76        115.01         3.50 o
   2   9   1        408.91        397.17         5.13 o
   3   9   1          2.98          2.34         0.71 o
   4   9   1         24.05         17.95         1.48 o
   5   9   1         86.42         88.61         5.59 o
   6   9   1          3.56          8.44         2.58 o
   7   9   1         79.62         85.89         7.44 o
   0  10   1        149.99        142.27         4.90 o
   1  10   1         28.18         32.71         1.94 o
   2  10   1        864.40        865.02         9.19 o
   3  10   1        104.84        115.89         3.05 o
   4  10   1        453.63        467.81         7.80 o
   5  10   1          7.04          6.98         1.55 o
   6  10   1          1.79          6.99         3.18 o
   7  10   1        147.36        150.84         5.64 o
   1  11   1       1671.26       1703.40        17.15 o
   2  11   1        433.09        436.92         5.41 o
   3  11   1         68.44         62.34         2.26 o
   4  11   1        169.30        179.66         3.99 o
   5  11   1        158.59        150.83         4.95 o
   6  11   1        161.60        174.59         3.73 o
   0  12   1         12.36         14.27         3.52 o
   1  12   1         44.01         52.28         2.20 o
   2  12   1          5.97          5.58         0.94 o
   3  12   1         16.06         14.25         1.23 o
   4  12   1         24.36         19.56         1.35 o
   5  12   1          2.92          2.72         0.85 o
   6  12   1         10.52          9.48         0.83 o
   1  13   1        126.40        132.39         4.08 o
   2  13   1          2.09          2.22         0.73 o
   3  13   1          3.42          3.35         0.90 o
   4  13   1          6.75          7.19         0.88 o
   5  13   1         44.77         44.00         2.69 o
   0  14   1          3.65          2.63         1.24 o
   1  14   1          0.53          0.28         0.75 o
   2  14   1         14.05         13.97         1.08 o
   3  14   1         23.02         22.41         2.79 o
   1  15   1          0.84          1.04         0.57 o
   2  15   1          1.55          2.91         0.80 o
   0   0   2       2814.53       2832.79        20.42 o
   1   0   2       3634.74       3558.39        23.34 o
   2   0   2       3804.95       3637.00        17.86 o
   3   0   2       2330.99       2172.99        15.13 o
   4   0   2       2918.96       3196.01        29.11 o
   5   0   2       1937.10       1829.57        35.26 o
   6   0   2          1.49          1.06         1.01 o
   7   0   2        972.68        961.15        19.42 o
   8   0   2         50.46         51.76         2.48 o
   9   0   2        193.68        193.71         6.30 o
   1   1   2       1261.31       1249.95        16.68 o
   2   1   2        639.78        643.37        10.41 o
   3   1   2       2163.29       2089.09        19.48 o
   4   1   2         27.87         38.33         2.51 o
   5   1   2        145.16        152.08         7.30 o
   6   1   2         66.01         65.23         2.70 o
   7   1   2         17.95         22.12         2.31 o
   8   1   2          0.28          0.66         0.70 o
   9   1   2          2.53          0.72         1.01 o
   0   2   2         31.41         37.88         2.18 o
   1   2   2       1351.79       1336.36        18.90 o
   2   2   2        500.93        533.93         6.57 o
   3   2   2        127.44        121.92         3.47 o
   4   2   2        250.85        277.79         8.10 o
   5   2   2        392.17        383.43        12.81 o
   6   2   2        573.66        557.27         7.38 o
   7   2   2        543.81        560.31        11.19 o
   8   2   2         69.80         73.22         2.62 o
   9   2   2        100.01         91.54         2.58 o
   1   3   2       4353.80       4031.23        22.67 o
   2   3   2       2146.83       1999.77        34.08 o
   3   3   2       8643.05       8861.09        58.14 o
   4   3   2        592.54        549.51        34.93 o
   5   3   2        609.81        614.38         6.88 o
   6   3   2        215.60        212.52         4.46 o
   7   3   2         27.20         31.36         2.37 o
   8   3   2          5.59          7.36         1.39 o
   9   3   2         19.38         18.76         1.24 o
   0   4   2        117.07        118.78         4.95 o
   1   4   2        735.30        728.70         8.31 o
   2   4   2        302.33        297.38         6.63 o
   3   4   2       3546.04       3730.77        40.68 o
   4   4   2         14.84         17.52         3.72 o
   5   4   2       1576.58       1570.96        10.26 o
   6   4   2        149.08        140.67         3.66 o
   7   4   2        122.94        139.27         4.58 o
   8   4   2          5.31          5.40         1.27 o
   9   4   2         10.89         13.60         1.59 o
   1   5   2       1045.64       1023.25        11.15 o
   2   5   2         31.20         27.56         3.56 o
   3   5   2       1571.58       1678.09        29.56 o
   4   5   2          7.87          4.31         3.00 o
   5   5   2        260.76        250.94         3.84 o
   6   5   2          2.91          4.90         1.24 o
   7   5   2         13.96         20.71         1.80 o
   8   5   2          0.62          0.13         0.90 o
   9   5   2          0.24         -0.36         0.57 o
   0   6   2        986.58       1154.86        19.03 o
   1   6   2        766.73        763.88        10.80 o
   2   6   2         96.48        120.44         7.84 o
   3   6   2       1066.25       1191.43        26.68 o
   4   6   2         11.00          8.14         0.85 o
   5   6   2       1090.10       1097.57         9.48 o
   6   6   2          2.26          5.15         1.27 o
   7   6   2        555.78        593.05         7.74 o
   8   6   2          3.79          4.80         0.93 o
   1   7   2       1328.54       1277.85        19.46 o
   2   7   2        502.78        504.27        17.12 o
   3   7   2         18.42         16.61         3.58 o
   4   7   2        285.62        269.89         4.08 o
   5   7   2        221.50        213.92         4.24 o
   6   7   2         59.74         62.06         2.51 o
   7   7   2          5.62          7.47         1.40 o
   8   7   2          0.04         -0.71         0.71 o
   0   8   2        409.39        408.80        14.17 o
   1   8   2         46.59         47.43         4.20 o
   2   8   2         36.53         32.34         4.71 o
   3   8   2         55.46         60.85         2.53 o
   4   8   2          8.90          9.98         1.44 o
   5   8   2          3.95          5.56         1.20 o
   6   8   2        232.66        247.61         4.98 o
   7   8   2          4.29          6.32         2.87 o
   8   8   2          2.28          1.41         0.44 o
   1   9   2        459.54        451.25         6.90 o
   2   9   2         15.85         17.78         1.19 o
   3   9   2         41.16         34.73         1.76 o
   4   9   2          1.60          1.46         1.54 o
   5   9   2        146.69        142.91         5.51 o
   6   9   2          9.23         11.17         2.00 o
   7   9   2         13.13         10.37         1.03 o
   0  10   2       1037.00       1106.87        15.35 o
   1  10   2          2.10          2.77         0.87 o
   2  10   2         18.49         13.38         1.08 o
   3  10   2        183.11        177.11         3.77 o
   4  10   2         44.90         38.66         2.47 o
   5  10   2         58.37         63.34         3.60 o
   6  10   2          0.01          1.73         1.34 o
   7  10   2        106.24        108.82         3.32 o
   1  11   2        282.24        305.94         5.20 o
   2  11   2         25.14         18.74         1.43 o
   3  11   2         82.81         76.69         2.48 o
   4  11   2          4.46          1.81         1.04 o
   5  11   2         14.31         17.37         3.38 o
   6  11   2          0.96          1.62         1.30 o
   0  12   2        339.51        339.29         8.82 o
   1  12   2        121.33        131.60         3.40 o
   2  12   2          4.05          4.89         0.86 o
   3  12   2          0.47          1.10         0.77 o
   4  12   2         16.68         16.01         1.21 o
   5  12   2        189.53        210.96         4.10 o
   6  12   2          9.11          5.37         1.00 o
   1  13   2          3.67          3.79         1.07 o
   2  13   2          0.50          0.08         0.65 o
   3  13   2         12.21         15.50         1.37 o
   4  13   2          0.76          1.11         0.84 o
   5  13   2          1.22          5.28         1.34 o
   0  14   2         23.87         27.78         2.36 o
   1  14   2         24.61         20.37         1.81 o
   2  14   2          6.75          7.10         0.92 o
   3  14   2          1.83          0.90         0.59 o
   1  15   2        107.56        112.41         2.47 o
   2  15   2          3.29          3.65         0.95 o
   1   1   3      11419.42      11028.53        33.56 o
   2   1   3         65.18         70.24         2.08 o
   3   1   3        133.22        112.93         3.26 o
   4   1   3          5.65         18.23         1.75 o
   5   1   3        673.12        680.77        13.08 o
   6   1   3       2816.91       2770.69        16.80 o
   7   1   3        274.33        280.21         5.96 o
   8   1   3        141.15        134.13         3.03 o
   9   1   3          3.33          3.37         0.56 o
   0   2   3       3786.29       3843.28        33.99 o
   1   2   3       4389.78       4182.74        22.40 o
   2   2   3       6073.36       5996.88        35.17 o
   3   2   3       1242.03       1210.70        12.41 o
   4   2   3          3.85          0.40         1.23 o
   5   2   3        217.24        185.00         8.97 o
   6   2   3         51.21         43.62         2.33 o
   7   2   3         21.99         26.09         2.59 o
   8   2   3          9.88         10.29         1.17 o
   9   2   3         36.72         37.78         1.69 o
   1   3   3       6119.16       6033.57        24.56 o
   2   3   3        239.87        271.52         6.42 o
   3   3   3        156.25        137.18         7.47 o
   4   3   3        513.14        546.82        13.28 o
   5   3   3        232.08        224.62         4.74 o
   6   3   3         47.64         46.97         2.60 o
   7   3   3        107.90        114.79         3.60 o
   8   3   3          2.79          0.15         1.15 o
   9   3   3         29.79         22.36         2.12 o
   0   4   3        457.93        449.70        10.16 o
   1   4   3        843.77        874.50        11.44 o
   2   4   3       4666.07       4706.90        40.95 o
   3   4   3       1649.46       1654.91        27.55 o
   4   4   3        558.52        549.34        14.35 o
   5   4   3        352.10        315.47         5.11 o
   6   4   3        253.26        259.00         4.65 o
   7   4   3        342.68        359.52         6.27 o
   8   4   3         30.58         32.62         2.14 o
   9   4   3        105.11        105.32         2.59 o
   1   5   3      10304.10      10641.71        41.80 o
   2   5   3       4692.14       4986.15        32.94 o
   3   5   3        626.63        595.61        17.80 o
   4   5   3       1242.72       1260.29        23.21 o
   5   5   3        324.03        317.88         5.27 o
   6   5   3       1029.56       1071.56        10.01 o
   7   5   3         15.61         16.83         2.27 o
   8   5   3        129.45        144.34         4.91 o
   9   5   3          0.36          0.73         0.64 o
   0   6   3          0.09         -0.19         1.67 o
   1   6   3         97.16        122.35         4.50 o
   2   6   3        176.32        180.12         9.67 o
   3   6   3        112.84        108.99         8.35 o
   4   6   3          0.01          0.74         0.68 o
   5   6   3        199.88        214.71         3.98 o
   6   6   3        172.55        189.72         4.18 o
   7   6   3          7.20         10.84         1.46 o
   8   6   3          2.67          0.85         0.68 o
   1   7   3       2782.72       2995.34        30.30 o
   2   7   3       1288.21       1396.43        28.73 o
   3   7   3        407.58        393.32        16.71 o
   4   7   3        358.79        357.88         4.94 o
   5   7   3         15.97         15.97         1.35 o
   6   7   3        198.58        216.77         4.39 o
   7   7   3         15.63         18.99         1.71 o
   8   7   3         55.46         53.45         3.02 o
   0   8   3         10.17          0.72         2.27 o
   1   8   3         18.01         16.43         4.26 o
   2   8   3        550.71        547.57        15.98 o
   3   8   3        159.00        158.30         3.45 o
   4   8   3         25.04         29.38         1.66 o
   5   8   3        356.12        370.09         6.28 o
   6   8   3         15.32         16.05         1.56 o
   7   8   3        191.30        196.05         6.00 o
   8   8   3          6.98          5.69         0.64 o
   1   9   3        252.19        268.20         6.02 o
   2   9   3         22.54         21.13         1.39 o
   3   9   3         50.70         44.34         2.04 o
   4   9   3          3.80          2.99         1.11 o
   5   9   3          0.45         -0.97         1.57 o
   6   9   3         79.13         81.79         3.84 o
   7   9   3         49.88         40.44         1.90 o
   0  10   3        166.52        188.01         6.02 o
   1  10   3          1.58          0.30         1.04 o
   2  10   3        169.39        175.01         3.99 o
   3  10   3         33.79         32.16         1.90 o
   4  10   3          2.43          3.73         1.16 o
   5  10   3         76.59         91.42         4.23 o
   6  10   3          0.14          1.00         1.31 o
   7  10   3         48.98         51.78         2.33 o
   1  11   3        223.04        184.74         4.61 o
   2  11   3        181.63        181.54         3.93 o
   3  11   3          0.29         -0.30         0.80 o
   4  11   3          0.89          1.62         0.91 o
   5  11   3          0.66          1.49         1.32 o
   6  11   3        161.53        182.28         3.73 o
   0  12   3        434.66        479.78        10.71 o
   1  12   3         91.37         89.12         2.83 o
   2  12   3         26.47         29.68         1.65 o
   3  12   3         14.15         13.28         1.11 o
   4  12   3          9.63          7.07         1.00 o
   5  12   3          0.39          0.42         1.15 o
   6  12   3          1.83          3.05         0.74 o
   1  13   3        235.61        226.15         4.14 o
   2  13   3         46.74         46.58         1.83 o
   3  13   3         18.32         16.48         2.21 o
   4  13   3          3.14          0.17         1.50 o
   5  13   3         64.35         61.85         3.16 o
   0  14   3          0.69          3.05         1.35 o
   1  14   3          1.90          3.66         0.85 o
   2  14   3         74.61         77.99         4.06 o
   3  14   3         28.37         27.21         1.41 o
   1  15   3          4.33          4.85         0.66 o
   2  15   3          9.01         10.48         1.13 o
   0   0   4      22752.82      22149.92        80.75 o
   1   0   4        566.58        518.74         6.76 o
   2   0   4      11129.20      10694.11        46.61 o
   3   0   4          9.83          7.22         1.35 o
   4   0   4       1175.32       1068.55        20.70 o
   5   0   4        375.98        416.61        16.87 o
   6   0   4         91.88         84.86         3.64 o
   7   0   4        193.18        191.32         6.15 o
   8   0   4          7.89          7.16         1.19 o
   9   0   4          4.31          2.32         1.16 o
   1   1   4        995.46        964.90         8.39 o
   2   1   4       1128.25       1104.04        10.64 o
   3   1   4       1328.65       1380.56        14.09 o
   4   1   4       1193.22       1229.21        16.94 o
   5   1   4        615.68        631.52        12.70 o
   6   1   4        360.27        346.62         7.15 o
   7   1   4         19.92         20.61         1.84 o
   8   1   4         64.73         70.45         2.22 o
   9   1   4          3.88          3.96         0.62 o
   0   2   4      18069.20      18110.33        81.37 o
   1   2   4        382.90        384.02         8.10 o
   2   2   4        262.77        273.61         6.20 o
   3   2   4         36.04         48.78         2.53 o
   4   2   4       1140.93       1154.81        18.56 o
   5   2   4        438.54        456.35        15.51 o
   6   2   4        124.29        129.10         5.41 o
   7   2   4         80.82         75.88         4.13 o
   8   2   4          0.79         -0.52         0.88 o
   9   2   4          0.69          0.19         0.68 o
   1   3   4        660.10        600.02         8.54 o
   2   3   4         25.05         16.54         1.73 o
   3   3   4       1223.41       1358.62        18.94 o
   4   3   4       1201.60       1150.51        19.56 o
   5   3   4        104.37        132.30         3.86 o
   6   3   4       1238.11       1243.57        10.98 o
   7   3   4         37.16         42.60         2.29 o
   8   3   4        284.57        312.49         6.12 o
   9   3   4          0.76          0.35         0.74 o
   0   4   4         16.08          6.39         1.84 o
   1   4   4       1025.27       1093.61        10.51 o
   2   4   4       2712.27       2762.91        32.33 o
   3   4   4         31.19         19.21         2.86 o
   4   4   4         14.70         13.07         2.66 o
   5   4   4        170.09        156.82         3.76 o
   6   4   4          0.06          1.01         1.03 o
   7   4   4         22.03         24.19         1.82 o
   8   4   4          6.36          6.09         1.44 o
   9   4   4         18.82         14.96         1.06 o
   1   5   4         36.59         33.26         2.15 o
   2   5   4        179.69        185.47         6.77 o
   3   5   4         41.46         29.31         3.63 o
   4   5   4        362.96        373.56        12.88 o
   5   5   4          3.07          3.09         0.90 o
   6   5   4        275.15        279.10         5.02 o
   7   5   4         30.92         35.73         1.91 o
   8   5   4         54.97         60.58         3.22 o
   0   6   4       2885.78       2743.74        31.89 o
   1   6   4       1151.68       1282.66        13.68 o
   2   6   4       2353.12       2393.86        29.03 o
   3   6   4        121.46        134.38         7.65 o
   4   6   4        647.50        606.83         6.20 o
   5   6   4        734.30        735.25         8.80 o
   6   6   4        451.73        473.06         6.53 o
   7   6   4         85.36         82.14         3.36 o
   8   6   4          1.25          2.20         0.84 o
   1   7   4        166.33        180.04         7.80 o
   2   7   4        765.43        787.01        18.08 o
   3   7   4        131.27        109.56         4.85 o
   4   7   4        105.66         99.17         2.71 o
   5   7   4        273.51        289.56         5.06 o
   6   7   4         17.43         17.65         1.63 o
   7   7   4          7.06          8.54         1.66 o
   8   7   4         28.58         26.79         1.97 o
   0   8   4        108.85        119.13         7.83 o
   1   8   4          2.47          0.44         2.11 o
   2   8   4        273.79        273.99         8.11 o
   3   8   4          9.97          8.99         1.19 o
   4   8   4          8.29          5.70         1.06 o
   5   8   4        402.52        420.32         5.88 o
   6   8   4         50.55         58.37         2.73 o
   7   8   4          5.12          3.67         1.15 o
   1   9   4         10.49          9.62         0.99 o
   2   9   4        381.11        357.84         7.25 o
   3   9   4        562.14        585.44         7.78 o
   4   9   4        708.42        727.91        17.57 o
   5   9   4          0.74          3.65         1.41 o
   6   9   4         46.14         61.88         2.93 o
   7   9   4          6.26          5.06         1.06 o
   0  10   4        109.20        112.10         4.75 o
   1  10   4         68.84         66.89         3.18 o
   2  10   4          7.76          6.82         1.05 o
   3  10   4        252.41        268.70         5.11 o
   4  10   4        223.83        234.29         5.62 o
   5  10   4         48.26         66.32         3.92 o
   6  10   4          2.80          5.61         1.33 o
   7  10   4         44.54         46.94         2.15 o
   1  11   4          4.84          5.54         1.25 o
   2  11   4          1.96          2.47         0.85 o
   3  11   4         96.05         90.39         2.70 o
   4  11   4          3.11          3.44         0.93 o
   5  11   4          0.03         -1.30         1.30 o
   6  11   4          0.35          1.74         2.04 o
   0  12   4        600.01        682.49        22.63 o
   1  12   4         10.40          9.90         1.16 o
   2  12   4         75.58         82.13         2.60 o
   3  12   4          0.84          1.18         0.68 o
   4  12   4        203.67        200.89         4.51 o
   5  12   4          2.11          3.24         1.30 o
   6  12   4          1.55          0.90         0.92 o
   1  13   4         52.82         56.59         2.65 o
   2  13   4         20.51         19.33         1.24 o
   3  13   4          4.45          2.74         0.85 o
   4  13   4         75.66         70.47         2.86 o
   5  13   4         15.51         15.91         1.77 o
   0  14   4        206.58        210.08         5.82 o
   1  14   4          0.23          1.58         1.12 o
   2  14   4          7.62          7.76         0.86 o
   3  14   4         30.06         26.53         1.76 o
   1  15   4         12.12          9.07         0.93 o
   2  15   4         10.28          8.20         0.95 o
   1   1   5      43145.88      41308.48        67.16 o
   2   1   5       1689.72       1746.34        17.03 o
   3   1   5        228.91        215.50         4.19 o
   4   1   5        322.93        306.19         7.27 o
   5   1   5       1435.66       1397.71        30.09 o
   6   1   5        424.89        402.27         6.67 o
   7   1   5         67.93         65.05         2.61 o
   8   1   5         15.63         16.46         1.32 o
   9   1   5          2.37          0.95         0.43 o
   0   2   5      35446.36      35048.11       122.79 o
   1   2   5         18.00         21.27         2.62 o
   2   2   5       2640.36       2644.73        27.09 o
   3   2   5       4594.20       4804.71        27.48 o
   4   2   5        524.83        544.15        11.59 o
   5   2   5        641.09        594.53         8.65 o
   6   2   5          1.66          1.30         1.00 o
   7   2   5        188.90        206.75         5.45 o
   8   2   5         12.85          9.66         2.15 o
   9   2   5        181.67        169.96         3.52 o
   1   3   5        616.84        708.49        11.30 o
   2   3   5          7.13          8.13         1.64 o
   3   3   5        155.82        142.59         7.85 o
   4   3   5         35.63         36.22         4.53 o
   5   3   5         47.31         50.89         2.21 o
   6   3   5         69.70         66.36         3.06 o
   7   3   5          3.23          2.57         1.07 o
   8   3   5         96.65         89.03         3.20 o
   9   3   5         74.55         65.75         3.10 o
   0   4   5        632.44        657.48        13.61 o
   1   4   5         47.04         52.52         2.85 o
   2   4   5         53.97         85.95         4.07 o
   3   4   5        586.69        625.50        14.26 o
   4   4   5         68.82         53.44         5.84 o
   5   4   5         75.18         74.26         3.28 o
   6   4   5          1.50          3.15         1.11 o
   7   4   5        105.45        119.54         2.89 o
   8   4   5          7.82          8.51         1.67 o
   9   4   5        114.05        112.04         2.54 o
   1   5   5       1679.74       1581.99        15.88 o
   2   5   5        538.26        616.70        11.37 o
   3   5   5         28.99         20.31         3.17 o
   4   5   5        188.58        155.99        10.28 o
   5   5   5       1098.71       1122.34        12.61 o
   6   5   5        171.51        166.92         4.59 o
   7   5   5          7.52         11.76         1.44 o
   8   5   5         70.97         74.71         3.51 o
   0   6   5        965.81       1041.62        20.17 o
   1   6   5          0.03          0.60         1.16 o
   2   6   5          2.54         -0.20         1.38 o
   3   6   5          3.56         -0.30         1.92 o
   4   6   5          0.08          0.51         0.67 o
   5   6   5         58.61         52.21         2.16 o
   6   6   5          8.03          7.53         1.26 o
   7   6   5         14.08         17.33         2.13 o
   8   6   5         34.78         35.24         1.99 o
   1   7   5         49.79         39.08         3.89 o
   2   7   5        138.55        119.67         8.99 o
   3   7   5        701.73        680.91        12.90 o
   4   7   5        583.50        592.60         8.33 o
   5   7   5        222.91        242.23         4.53 o
   6   7   5         31.59         39.59         2.10 o
   7   7   5          2.90          4.56         1.23 o
   8   7   5         97.74         97.75        10.11 o
   0   8   5        336.47        246.45        11.59 o
   1   8   5        569.10        592.58        15.42 o
   2   8   5        586.55        560.96         8.99 o
   3   8   5         57.83         51.45         1.91 o
   4   8   5        596.88        565.91         8.16 o
   5   8   5         67.35         80.44         3.18 o
   6   8   5        169.95        170.04         3.87 o
   7   8   5         60.00         64.72         2.20 o
   1   9   5        392.20        370.61         5.63 o
   2   9   5         46.94         38.28         1.68 o
   3   9   5        150.43        148.53         3.61 o
   4   9   5          9.89          6.84         1.30 o
   5   9   5         52.49         42.03         2.52 o
   6   9   5         21.15         21.03         1.81 o
   7   9   5         38.14         37.90         1.75 o
   0  10   5        684.08        612.84        19.36 o
   1  10   5        284.94        273.51         4.73 o
   2  10   5        662.04        641.14         8.85 o
   3  10   5         40.05         37.22         2.36 o
   4  10   5        221.87        218.88         6.53 o
   5  10   5        110.44        124.52         4.98 o
   6  10   5        135.45        130.69         4.46 o
   7  10   5         13.96         20.12         4.93 o
   1  11   5        408.57        461.12         7.16 o
   2  11   5        361.06        345.26         7.78 o
   3  11   5         30.85         35.37         1.79 o
   4  11   5        110.32        113.57         3.19 o
   5  11   5         47.24         45.55         2.24 o
   6  11   5         19.03         18.97         1.63 o
   0  12   5        154.62        181.19         6.44 o
   1  12   5          0.01          0.43         0.86 o
   2  12   5          0.16          0.26         0.79 o
   3  12   5         25.88         24.17         1.55 o
   4  12   5         31.13         27.31         2.08 o
   5  12   5         11.28         10.29         1.33 o
   1  13   5        125.88        153.52         3.40 o
   2  13   5          9.54          7.75         0.91 o
   3  13   5          9.26          9.31         1.14 o
   4  13   5          1.01         -0.81         0.81 o
   5  13   5         47.94         40.96         2.53 o
   0  14   5         43.24         48.02         2.91 o
   1  14   5          0.11         -0.38         0.77 o
   2  14   5          0.92          1.55         0.71 o
   3  14   5         53.50         53.48         3.06 o
   1  15   5          0.17          1.22         0.55 o
   2  15   5         23.65         26.99         2.25 o
   0   0   6       1745.41       1605.12        27.22 o
   1   0   6      48756.30      47945.49       107.27 o
   2   0   6       2725.00       2774.50        44.10 o
   3   0   6        435.58        387.71         8.84 o
   4   0   6        569.09        638.60        16.69 o
   5   0   6        586.91        555.88        19.43 o
   6   0   6        118.44        102.03         3.50 o
   7   0   6        257.77        242.84        12.07 o
   8   0   6         41.28         41.45         3.72 o
   9   0   6         99.62         94.34         4.38 o
   1   1   6       5013.09       4858.28        21.53 o
   2   1   6        747.98        677.68         8.76 o
   3   1   6       1588.35       1662.39        13.84 o
   4   1   6         15.95         22.97         2.42 o
   5   1   6        547.29        518.23        13.01 o
   6   1   6        226.93        232.69         4.45 o
   7   1   6        136.89        141.88         3.77 o
   8   1   6         32.74         32.30         1.98 o
   9   1   6         22.12         18.93         1.13 o
   0   2   6      11453.36      11516.79        76.94 o
   1   2   6       7159.75       7279.41        44.08 o
   2   2   6        105.66        104.02         3.93 o
   3   2   6         92.53        103.65         4.39 o
   4   2   6        155.47        151.09         6.14 o
   5   2   6        174.96        155.88         4.51 o
   6   2   6        230.64        202.16         4.86 o
   7   2   6         16.29         14.91         1.78 o
   8   2   6        128.39        129.69         6.70 o
   9   2   6         56.05         56.46         1.88 o
   1   3   6       2792.25       2610.08        36.73 o
   2   3   6        341.57        381.20         9.24 o
   3   3   6       2341.60       2297.87        31.76 o
   4   3   6        191.58        190.50        10.14 o
   5   3   6         97.24         92.99         2.78 o
   6   3   6        106.69        113.04         3.71 o
   7   3   6         74.29         92.62         3.76 o
   8   3   6          1.24          1.03         2.78 o
   9   3   6         48.31         45.61         1.69 o
   0   4   6        148.43        125.34         6.46 o
   1   4   6        100.93        107.65         4.25 o
   2   4   6        256.21        258.33         8.12 o
   3   4   6        371.66        386.82        14.06 o
   4   4   6         82.76         83.53         7.30 o
   5   4   6          6.46          2.46         0.94 o
   6   4   6        409.20        392.55         8.06 o
   7   4   6        387.63        395.60         8.02 o
   8   4   6         14.71         12.97         1.77 o
   9   4   6          3.10          4.40         0.95 o
   1   5   6        573.61        568.71        10.05 o
   2   5   6        176.07        180.70         7.31 o
   3   5   6        617.31        618.25        18.96 o
   4   5   6         18.16         15.12         1.68 o
   5   5   6          6.27          9.89         1.27 o
   6   5   6         22.57         27.69         1.58 o
   7   5   6         18.96         14.89         1.27 o
   8   5   6          9.12          9.71         1.57 o
   0   6   6       3018.07       3404.12        37.73 o
   1   6   6        550.41        608.87        11.22 o
   2   6   6        937.34       1052.62        18.75 o
   3   6   6        338.11        283.02        13.83 o
   4   6   6        142.67        140.11         4.61 o
   5   6   6        243.71        231.20         4.23 o
   6   6   6        187.95        187.42         4.16 o
   7   6   6        524.35        579.53        10.32 o
   8   6   6         10.91          9.62         0.98 o
   1   7   6        166.54        137.65         7.16 o
   2   7   6         27.95         35.57         5.23 o
   3   7   6        192.81        174.53         4.20 o
   4   7   6         10.52          9.79         1.17 o
   5   7   6         36.41         33.64         1.83 o
   6   7   6         69.24         68.06         2.47 o
   7   7   6          3.00          3.88         0.94 o
   8   7   6         19.50         21.36         2.62 o
   0   8   6        375.68        360.12        21.94 o
   1   8   6        257.26        250.15         7.01 o
   2   8   6          7.87          5.48         0.98 o
   3   8   6        382.70        383.96         5.12 o
   4   8   6         21.75         22.67         1.99 o
   5   8   6         84.11         79.76         2.60 o
   6   8   6         26.24         26.96         1.44 o
   7   8   6        164.89        167.81         3.36 o
   1   9   6       2684.65       2637.86        15.57 o
   2   9   6        387.64        378.66         5.75 o
   3   9   6       1705.16       1611.04        16.58 o
   4   9   6          4.34          6.34         1.22 o
   5   9   6        147.58        152.06         5.44 o
   6   9   6          1.24          0.25         0.92 o
   7   9   6          5.16          5.15         0.81 o
   0  10   6       1229.63       1252.37        15.42 o
   1  10   6        350.33        363.40         5.44 o
   2  10   6        130.96        120.02         3.50 o
   3  10   6         18.40         16.38         1.44 o
   4  10   6          8.21          7.94         2.08 o
   5  10   6        179.68        187.83         4.03 o
   6  10   6          9.43         14.23         2.62 o
   7  10   6         65.47         67.64         2.33 o
   1  11   6         22.31         20.79         2.01 o
   2  11   6          6.17          6.00         1.08 o
   3  11   6        174.20        167.11         4.61 o
   4  11   6          4.79          8.11         1.36 o
   5  11   6         95.71         97.01         3.96 o
   6  11   6          0.34         -0.21         0.76 o
   0  12   6        442.41        500.06        10.47 o
   1  12   6         68.48         75.39         2.95 o
   2  12   6         13.41         13.03         1.16 o
   3  12   6          4.55          6.27         0.96 o
   4  12   6         20.25         21.63         1.63 o
   5  12   6        231.58        237.11         5.12 o
   1  13   6        175.62        186.60         3.70 o
   2  13   6          3.88          3.31         0.72 o
   3  13   6         46.80         48.63         2.16 o
   4  13   6         16.06         15.33         1.43 o
   5  13   6          2.76          2.12         0.91 o
   0  14   6         19.82         22.89         2.07 o
   1  14   6          2.31          3.78         0.68 o
   2  14   6         13.47          9.78         1.03 o
   3  14   6          0.79         -0.28         1.81 o
   1  15   6         14.37         15.55         1.86 o
   2  15   6          1.17          1.39         0.94 o
   1   1   7        171.04        234.13         4.89 o
   2   1   7       1305.05       1321.48        12.58 o
   3   1   7          1.69          4.13         0.99 o
   4   1   7        304.69        259.50         7.74 o
   5   1   7        338.51        335.48         5.40 o
   6   1   7       1204.98       1134.63        11.98 o
   7   1   7        176.82        170.41         4.10 o
   8   1   7        129.75        127.85         3.70 o
   9   1   7          4.18          3.45         1.12 o
   0   2   7      13363.01      13220.48        89.55 o
   1   2   7       9796.91       9669.00        54.19 o
   2   2   7       5334.59       5432.58        32.63 o
   3   2   7       1428.48       1513.09        17.00 o
   4   2   7       2447.91       2565.81        37.78 o
   5   2   7         67.28         56.39         2.79 o
   6   2   7        247.58        247.12         4.92 o
   7   2   7        264.52        262.89         6.05 o
   8   2   7          1.95         -0.18         1.26 o
   9   2   7         21.82         21.99         1.87 o
   1   3   7         36.71         37.01         3.21 o
   2   3   7         10.04          5.86         1.88 o
   3   3   7        225.34        234.98        10.70 o
   4   3   7        136.82        143.79         7.29 o
   5   3   7         18.22         12.04         1.14 o
   6   3   7         18.82         17.37         1.56 o
   7   3   7          1.54         -0.65         1.49 o
   8   3   7         26.81         26.63         2.34 o
   9   3   7         29.76         31.44         1.69 o
   0   4   7        266.47        241.44         9.27 o
   1   4   7        329.33        384.71        10.04 o
   2   4   7       2369.64       2493.15        26.27 o
   3   4   7        422.70        456.66        17.68 o
   4   4   7        490.79        544.13        18.64 o
   5   4   7        152.93        138.64         3.35 o
   6   4   7          3.88          2.35         0.98 o
   7   4   7        168.06        165.67         3.57 o
   8   4   7          0.01         -0.79         1.14 o
   1   5   7        151.35        129.94         5.12 o
   2   5   7        143.74        143.84         6.87 o
   3   5   7        589.89        518.05        17.94 o
   4   5   7       1639.53       1686.99        15.50 o
   5   5   7         94.36         85.59         2.68 o
   6   5   7        124.37        130.11         3.83 o
   7   5   7          0.91          0.52         0.79 o
   8   5   7        140.40        154.84         7.69 o
   0   6   7          0.02          4.66         2.27 o
   1   6   7         71.89         76.05         4.19 o
   2   6   7          1.57         -0.77         1.50 o
   3   6   7          1.33          1.33         2.93 o
   4   6   7         91.40         83.51         2.73 o
   5   6   7        234.19        240.80         4.52 o
   6   6   7        145.16        148.40         4.01 o
   7   6   7         19.26         24.61         1.48 o
   8   6   7         40.06         43.11         2.37 o
   1   7   7        218.07        200.47         8.84 o
   2   7   7         65.86         67.37         7.01 o
   3   7   7        665.64        584.85         8.11 o
   4   7   7         52.12         56.93         2.34 o
   5   7   7         36.38         36.00         1.88 o
   6   7   7         18.40         17.24         1.37 o
   7   7   7          9.87         11.35         2.08 o
   8   7   7         73.52         75.20         3.73 o
   0   8   7         70.24         60.77         3.18 o
   1   8   7          6.77          6.94         0.93 o
   2   8   7        214.80        224.92         5.15 o
   3   8   7         64.02         65.34         2.48 o
   4   8   7         25.53         26.11         2.94 o
   5   8   7        419.71        431.62         8.00 o
   6   8   7          5.94          7.24         0.95 o
   7   8   7        177.40        183.22         3.93 o
   1   9   7         18.87         18.89         1.50 o
   2   9   7          6.11          6.32         0.93 o
   3   9   7        207.02        179.54         5.17 o
   4   9   7          0.23          0.04         1.27 o
   5   9   7         55.29         52.40         2.40 o
   6   9   7          7.20          7.38         1.01 o
   7   9   7          2.52          3.04         2.28 o
   0  10   7        188.48        200.19         6.28 o
   1  10   7          5.53          2.82         0.98 o
   2  10   7        259.48        269.48         4.74 o
   3  10   7          3.08          1.70         1.00 o
   4  10   7          9.98         11.08         2.30 o
   5  10   7        194.54        186.10         4.43 o
   6  10   7         55.04         50.23         2.71 o
   7  10   7         35.27         25.88         2.09 o
   1  11   7          9.09          9.23         1.83 o
   2  11   7         46.31         54.66         2.42 o
   3  11   7          5.82          5.04         1.12 o
   4  11   7         19.02         14.41         1.57 o
   5  11   7         19.51         14.77         1.79 o
   6  11   7        127.44        127.16         3.53 o
   0  12   7         40.43         45.45         3.42 o
   1  12   7          0.11         -0.53         1.02 o
   2  12   7          1.16          1.29         0.89 o
   3  12   7         16.25         14.19         1.32 o
   4  12   7         22.31         21.32         1.57 o
   5  12   7         25.07         23.74         2.23 o
   1  13   7         30.49         29.67         1.58 o
   2  13   7         38.99         42.25         2.26 o
   3  13   7         36.68         28.95         1.66 o
   4  13   7          7.94          7.39         1.10 o
   0  14   7        109.75        138.61         6.27 o
   1  14   7          3.12          3.64         0.69 o
   2  14   7        118.16        124.71         4.49 o
   3  14   7          8.09          9.48         3.01 o
   1  15   7         24.80         23.47         2.09 o
   0   0   8       1422.26       1736.01        33.15 o
   1   0   8        543.59        591.12        13.96 o
   2   0   8        687.43        798.74        22.79 o
   3   0   8       3550.78       3995.75        38.80 o
   4   0   8          3.22          6.29         2.10 o
   5   0   8        789.97        765.45        10.96 o
   6   0   8         47.56         49.57         3.07 o
   7   0   8        641.27        626.64        15.90 o
   8   0   8          7.37          7.66         1.87 o
   9   0   8          5.75          6.38         1.28 o
   1   1   8       2459.62       2469.34        23.04 o
   2   1   8        358.18        375.52         6.90 o
   3   1   8       1091.82       1125.11        12.65 o
   4   1   8          4.98          7.44         1.60 o
   5   1   8         57.77         54.66         2.00 o
   6   1   8         98.74        103.58         3.19 o
   7   1   8          5.21          5.67         1.25 o
   8   1   8         53.77         55.18         3.20 o
   9   1   8          0.70         -1.01         1.01 o
   0   2   8          3.94          8.16         3.39 o
   1   2   8        363.15        392.82        11.85 o
   2   2   8        615.99        577.27         9.31 o
   3   2   8       2001.03       2202.87        20.68 o
   4   2   8        142.61        118.13         5.53 o
   5   2   8        124.01        109.35         2.78 o
   6   2   8         39.42         35.54         2.05 o
   7   2   8         22.14         23.67         4.46 o
   8   2   8         14.62         16.98         1.96 o
   9   2   8          6.68          6.49         1.42 o
   1   3   8        502.25        512.86        14.16 o
   2   3   8         66.43         49.77         3.91 o
   3   3   8        899.88        854.30        15.70 o
   4   3   8       1626.47       1647.87        31.46 o
   5   3   8        656.99        664.64         9.05 o
   6   3   8       1040.97       1024.30        15.54 o
   7   3   8         45.14         52.31         3.49 o
   8   3   8        256.68        278.76         7.18 o
   9   3   8          0.29          0.65         0.89 o
   0   4   8        757.71        806.16        17.76 o
   1   4   8        741.42        802.22        15.21 o
   2   4   8        786.82        837.53        16.10 o
   3   4   8        143.77        152.85         9.46 o
   4   4   8         52.92         47.82         2.73 o
   5   4   8         36.65         39.60         2.69 o
   6   4   8         58.71         64.82         2.66 o
   7   4   8         22.32         21.35         1.74 o
   8   4   8          7.88          8.20         1.49 o
   1   5   8        378.12        425.37         9.65 o
   2   5   8        199.67        198.25         8.37 o
   3   5   8         48.46         42.69         5.65 o
   4   5   8        371.88        362.97         5.43 o
   5   5   8          8.15         10.73         1.43 o
   6   5   8        272.63        253.79         5.17 o
   7   5   8         66.27         72.38         2.34 o
   8   5   8         35.30         39.03         2.55 o
   0   6   8       3479.43       3506.40        43.80 o
   1   6   8        871.40        898.88        16.81 o
   2   6   8       3079.26       3053.95        34.27 o
   3   6   8        331.05        340.33        19.54 o
   4   6   8        518.94        471.46         6.35 o
   5   6   8         82.57         94.60         2.89 o
   6   6   8          5.71          2.82         0.93 o
   7   6   8         12.11         14.29         1.41 o
   8   6   8          5.15          4.20         0.96 o
   1   7   8        390.72        396.15        12.78 o
   2   7   8        610.58        632.24        12.35 o
   3   7   8        477.67        436.57        18.84 o
   4   7   8        942.98        903.02         8.95 o
   5   7   8        165.38        171.97         3.49 o
   6   7   8        203.71        213.05         4.10 o
   7   7   8          0.76          1.38         0.77 o
   8   7   8         72.88         61.53         3.19 o
   0   8   8        635.25        627.97        10.14 o
   1   8   8        190.08        191.33         3.49 o
   2   8   8        305.10        301.39         5.81 o
   3   8   8        146.38        156.38         4.32 o
   4   8   8         17.18         13.17         1.39 o
   5   8   8          0.07          0.92         0.92 o
   6   8   8         77.94         83.61         2.80 o
   7   8   8         25.43         25.68         1.55 o
   1   9   8        277.96        299.47         5.37 o
   2   9   8        722.16        751.83         9.90 o
   3   9   8        298.97        318.24         6.85 o
   4   9   8        390.42        409.32         6.36 o
   5   9   8         15.47         14.76         1.43 o
   6   9   8        196.38        199.68         5.08 o
   7   9   8         45.08         46.40         2.12 o
   0  10   8          5.25          2.56         1.42 o
   1  10   8        454.83        449.74         8.48 o
   2  10   8         10.63         12.80         1.23 o
   3  10   8         34.39         39.81         3.13 o
   4  10   8         22.76         27.23         2.58 o
   5  10   8         37.30         36.78         2.12 o
   6  10   8          1.63          2.61         1.05 o
   1  11   8         44.38         49.72         2.98 o
   2  11   8         32.56         29.08         1.84 o
   3  11   8          5.74          3.80         1.12 o
   4  11   8         10.14          8.68         1.31 o
   5  11   8          1.96          1.25         1.32 o
   6  11   8         19.86         24.35         1.58 o
   0  12   8        331.83        335.34         8.50 o
   1  12   8        150.11        151.64         3.97 o
   2  12   8         93.18        100.53         3.65 o
   3  12   8          2.91          2.10         0.90 o
   4  12   8        136.99        138.77         3.56 o
   5  12   8          1.41         -0.26         0.71 o
   1  13   8          0.12          0.22         0.78 o
   2  13   8         25.30         26.08         1.80 o
   3  13   8         36.06         42.19         2.52 o
   4  13   8         20.42         21.24         1.50 o
   0  14   8         84.28         68.65         4.84 o
   1  14   8          0.34          0.61         0.61 o
   2  14   8         38.00         37.05         4.01 o
   3  14   8         14.51         12.08         2.61 o
   1  15   8         12.97          9.88         1.41 o
   1   1   9       3677.51       3743.31        30.44 o
   2   1   9        703.04        750.79        12.39 o
   3   1   9        852.84        738.58        12.21 o
   4   1   9        694.34        673.97        15.33 o
   5   1   9        776.97        775.32        10.89 o
   6   1   9        538.64        572.02         8.94 o
   7   1   9         14.73         19.90         1.73 o
   8   1   9          0.53          0.17         1.33 o
   9   1   9          3.43          3.89         0.97 o
   0   2   9       1607.01       1586.38        35.73 o
   1   2   9         83.84         99.09         6.56 o
   2   2   9       2066.09       2070.44        29.57 o
   3   2   9       1308.06       1302.38        19.75 o
   4   2   9         74.00         77.51         5.49 o
   5   2   9       1418.45       1363.01        12.15 o
   6   2   9         96.91        100.01         3.81 o
   7   2   9        518.90        549.50        10.57 o
   8   2   9          0.02          2.36         1.21 o
   9   2   9        111.45        104.63         4.06 o
   1   3   9         11.11          7.99         2.50 o
   2   3   9        741.62        798.85        15.80 o
   3   3   9         29.28         32.13         4.54 o
   4   3   9         96.69        104.99         8.49 o
   5   3   9        389.48        375.66         6.82 o
   6   3   9        232.68        222.29         5.65 o
   7   3   9         43.26         39.87         3.11 o
   8   3   9          0.72          2.89         1.25 o
   0   4   9       7123.50       7696.12        85.44 o
   1   4   9        332.62        320.38        10.18 o
   2   4   9       1210.85       1269.74        20.70 o
   3   4   9        286.15        288.27        13.41 o
   4   4   9        621.60        581.17         6.80 o
   5   4   9        637.68        645.77        14.26 o
   6   4   9        218.71        204.86         5.52 o
   7   4   9        267.55        269.76         6.71 o
   8   4   9          5.87          6.73         1.74 o
   1   5   9        522.26        510.89        11.11 o
   2   5   9         38.58         26.03         3.31 o
   3   5   9        416.07        355.76        15.82 o
   4   5   9          6.36          6.45         1.20 o
   5   5   9          7.10          8.78         1.19 o
   6   5   9          2.97          0.01         0.97 o
   7   5   9          4.17          5.84         1.05 o
   8   5   9         36.89         47.46         2.52 o
   0   6   9         17.20         20.28         3.71 o
   1   6   9          0.12         -0.77         1.68 o
   2   6   9        129.54        134.13         7.52 o
   3   6   9         26.44         29.13         1.83 o
   4   6   9          3.86          4.96         0.89 o
   5   6   9         26.51         29.88         1.72 o
   6   6   9          9.41          6.86         0.97 o
   7   6   9         26.59         26.59         1.40 o
   8   6   9         22.08         19.53         1.51 o
   1   7   9        512.63        502.73        14.94 o
   2   7   9          1.49          1.35         0.85 o
   3   7   9         62.08         61.32         2.73 o
   4   7   9         27.99         27.06         1.55 o
   5   7   9          9.85         13.37         1.50 o
   6   7   9         39.15         32.54         1.71 o
   7   7   9         30.40         35.29         1.45 o
   0   8   9         12.31         15.38         1.83 o
   1   8   9        123.83        122.88         2.88 o
   2   8   9          0.93          1.28         0.73 o
   3   8   9        542.67        555.26         8.14 o
   4   8   9         86.72         84.08         3.04 o
   5   8   9        258.53        296.06         5.50 o
   6   8   9         55.81         51.71         2.19 o
   7   8   9         17.23         19.68         1.29 o
   1   9   9         77.09         80.96         2.61 o
   2   9   9         97.60         92.44         2.71 o
   3   9   9          1.00          2.89         1.02 o
   4   9   9          0.07          0.72         1.03 o
   5   9   9         26.04         23.28         2.54 o
   6   9   9          0.02          0.62         0.90 o
   7   9   9         22.80         27.95         2.35 o
   0  10   9          0.69          2.70         1.63 o
   1  10   9        124.59        126.31         3.83 o
   2  10   9         30.53         33.83         1.83 o
   3  10   9        148.30        164.18         6.03 o
   4  10   9          1.76          1.06         0.98 o
   5  10   9         24.56         26.55         1.83 o
   6  10   9          6.41          4.75         1.09 o
   1  11   9         61.05         74.77         2.61 o
   2  11   9         22.08         15.81         1.59 o
   3  11   9          0.56          0.65         2.22 o
   4  11   9         14.58         12.84         1.77 o
   5  11   9         51.34         45.89         2.00 o
   6  11   9         20.73         19.93         1.33 o
   0  12   9        127.19        130.27         6.65 o
   1  12   9          0.03          0.65         0.92 o
   2  12   9         12.56         11.22         1.48 o
   3  12   9         40.99         39.40         2.13 o
   4  12   9          0.32          0.49         0.71 o
   5  12   9         20.72         18.71         1.38 o
   1  13   9         72.36         70.04         2.74 o
   2  13   9         43.73         47.21         2.87 o
   3  13   9         26.41         28.58         2.07 o
   4  13   9         17.66         14.48         1.24 o
   0  14   9        163.76        158.85         8.58 o
   1  14   9          0.06          0.38         0.75 o
   2  14   9         13.96         11.25         2.17 o
   3  14   9         29.20         25.57         1.69 o
   0   0  10        950.86        898.38        27.37 o
   1   0  10        181.40        173.86         8.76 o
   2   0  10        198.30        202.73        13.18 o
   3   0  10        840.60        925.80        67.63 o
   4   0  10          1.14          3.48         2.08 o
   5   0  10       1391.00       1292.92        19.77 o
   6   0  10        246.62        236.61        10.79 o
   7   0  10          2.56          3.24         2.07 o
   8   0  10        106.04        114.53         5.44 o
   1   1  10        488.08        460.28        11.44 o
   2   1  10       1261.82       1257.79        16.40 o
   3   1  10        452.66        432.65         9.74 o
   4   1  10        101.28        101.54         6.16 o
   5   1  10         15.77         14.02         1.56 o
   6   1  10          1.21          0.34         1.02 o
   7   1  10         88.25         88.62         4.10 o
   8   1  10         13.05          9.32         1.85 o
   0   2  10        598.52        711.79        25.35 o
   1   2  10        671.98        728.23        18.09 o
   2   2  10        843.38        890.97        20.71 o
   3   2  10         49.47         53.04         6.88 o
   4   2  10         73.41         68.57         3.98 o
   5   2  10        278.15        251.45         4.83 o
   6   2  10         43.66         37.70         2.42 o
   7   2  10          7.84          8.69         2.75 o
   8   2  10         19.73         17.88         1.84 o
   1   3  10       3202.83       3170.72        39.06 o
   2   3  10        956.51       1164.99        20.09 o
   3   3  10        427.53        394.48        15.60 o
   4   3  10        587.80        592.33         7.85 o
   5   3  10        775.69        757.90        18.75 o
   6   3  10          2.72          1.95         1.12 o
   7   3  10         32.74         27.44         3.91 o
   8   3  10         81.96         83.12         3.51 o
   0   4  10        409.85        433.52        21.51 o
   1   4  10       2152.16       2437.17        29.37 o
   2   4  10        217.17        242.07        11.79 o
   3   4  10        406.30        385.86        16.21 o
   4   4  10         57.46         48.65         2.44 o
   5   4  10         54.05         48.28         2.69 o
   6   4  10         21.42         18.94         1.94 o
   7   4  10          6.57          4.40         0.99 o
   8   4  10          0.01         -1.10         1.10 o
   1   5  10       1353.67       1313.12        25.58 o
   3   5  10        146.34        124.38         4.33 o
   4   5  10          4.90          1.62         0.77 o
   5   5  10        144.11        135.20         3.82 o
   6   5  10         36.28         37.31         2.07 o
   7   5  10          0.19          0.25         0.83 o
   8   5  10          8.61          7.60         1.15 o
   0   6  10        654.16        713.31        24.74 o
   1   6  10        342.52        368.55        12.63 o
   2   6  10         11.24         17.99         3.00 o
   3   6  10        532.29        512.33         9.09 o
   4   6  10        278.89        292.30         4.66 o
   5   6  10         11.36         12.32         1.23 o
   6   6  10          2.69          2.96         0.86 o
   7   6  10        194.12        218.19         4.29 o
   8   6  10          0.06         -0.14         0.92 o
   1   7  10       1364.36       1314.62        18.02 o
   2   7  10        127.23        117.05         3.23 o
   3   7  10        124.70        101.40         3.50 o
   4   7  10         95.45        102.61         2.96 o
   5   7  10        405.97        409.89         6.58 o
   6   7  10        164.37        181.43         3.60 o
   7   7  10          7.69          7.02         0.99 o
   0   8  10        294.98        273.77         7.03 o
   1   8  10         76.86         71.28         2.27 o
   2   8  10         80.03         72.66         2.38 o
   3   8  10        268.53        272.12         6.23 o
   4   8  10         20.03         22.56         2.03 o
   5   8  10         18.91         20.42         1.65 o
   6   8  10         20.05         16.78         1.59 o
   7   8  10         64.00         62.90         2.55 o
   1   9  10       1828.42       1768.72        17.08 o
   2   9  10        377.34        376.22         5.65 o
   3   9  10        646.66        656.52         8.58 o
   4   9  10         16.18         18.99         1.88 o
   5   9  10        170.71        181.02         6.26 o
   6   9  10         17.72         19.44         1.49 o
   7   9  10          2.85          0.66         0.78 o
   0  10  10        357.04        368.36         9.22 o
   1  10  10         13.49         11.00         1.43 o
   2  10  10          0.52          1.02         1.00 o
   3  10  10         57.68         51.18         3.45 o
   4  10  10         43.30         38.27         2.27 o
   5  10  10        183.75        190.31         5.25 o
   6  10  10          1.98          2.88         0.90 o
   1  11  10         40.65         36.26         2.12 o
   2  11  10         18.56         14.01         3.61 o
   3  11  10         29.73         26.75         2.88 o
   4  11  10          9.31          8.37         1.98 o
   5  11  10         46.23         38.07         2.50 o
   0  12  10        116.23        133.90         5.28 o
   1  12  10         28.09         27.42         1.99 o
   2  12  10          0.59         -0.39         0.91 o
   3  12  10         36.15         35.32         1.99 o
   4  12  10          0.07         -0.76         0.76 o
   5  12  10         77.05         67.41         2.26 o
   1  13  10         53.05         50.05         3.29 o
   2  13  10          0.03          1.60         1.08 o
   3  13  10          1.58         -0.25         1.18 o
   4  13  10         18.16         17.57         1.79 o
   0  14  10         14.45         15.90         3.18 o
   1  14  10         33.17         27.81         2.09 o
   2  14  10          0.01          0.44         1.00 o
   1   1  11        311.02        288.53         9.65 o
   2   1  11       4389.47       4662.60        50.91 o
   3   1  11       3507.72       3554.89        35.32 o
   4   1  11         59.87         56.29         2.49 o
   5   1  11        418.67        390.29         7.31 o
   6   1  11        149.12        148.75         4.67 o
   7   1  11         72.07         81.36         3.92 o
   8   1  11          0.67         -0.98         1.38 o
   0   2  11        613.14        628.23        25.02 o
   1   2  11       1807.37       1953.80        31.42 o
   2   2  11       2065.73       2161.31        34.10 o
   3   2  11        425.58        397.04        15.76 o
   4   2  11        453.78        413.85        10.50 o
   5   2  11        484.16        462.85         6.63 o
   6   2  11        105.08        106.99         3.99 o
   7   2  11        142.60        142.92         5.31 o
   8   2  11          1.76          0.67         0.93 o
   1   3  11        567.87        606.81        18.22 o
   2   3  11        894.71        932.27        19.05 o
   3   3  11        113.26         95.27         8.22 o
   4   3  11          4.64          5.72         1.13 o
   5   3  11         83.44         80.85         3.36 o
   6   3  11          7.54          6.76         1.37 o
   7   3  11          2.14          4.43         2.60 o
   8   3  11          9.02          7.91         1.28 o
   0   4  11       5391.67       5747.21        82.37 o
   1   4  11        354.58        359.62        11.88 o
   2   4  11       2197.63       2290.04        30.67 o
   3   4  11        297.80        302.26        14.90 o
   4   4  11        732.25        712.10         9.08 o
   5   4  11          9.57          7.08         1.29 o
   6   4  11         48.58         54.31         2.92 o
   7   4  11         25.98         31.71         2.17 o
   8   4  11          4.91          3.68         0.97 o
   1   5  11        104.75        141.10         6.48 o
   2   5  11         72.92         60.66         5.36 o
   3   5  11          5.05          5.52         1.11 o
   4   5  11          1.70          1.34         0.79 o
   5   5  11        424.11        391.30         6.41 o
   6   5  11        215.60        223.80         5.66 o
   7   5  11          7.38          6.66         1.00 o
   8   5  11        128.83        126.49         3.48 o
   0   6  11        100.40         74.93         9.38 o
   1   6  11         12.67          7.47         2.69 o
   2   6  11         53.99         53.75         2.81 o
   3   6  11          1.04          0.37         0.75 o
   4   6  11         37.58         30.65         1.85 o
   5   6  11         10.06          8.54         1.02 o
   6   6  11         75.21         71.32         2.35 o
   7   6  11          5.45          6.07         0.98 o
   8   6  11          3.01          2.64         0.95 o
   1   7  11        210.26        173.29         5.39 o
   2   7  11        197.41        201.99         4.90 o
   3   7  11        201.45        188.25         4.81 o
   4   7  11        117.90        107.75         4.15 o
   5   7  11         97.30        100.81         3.32 o
   6   7  11         41.75         46.32         2.09 o
   7   7  11          1.19          1.23         0.76 o
   0   8  11        811.19        821.96        12.38 o
   1   8  11          9.84          6.17         1.97 o
   2   8  11       1149.56       1111.91        10.41 o
   3   8  11         64.36         62.55         3.13 o
   4   8  11         82.90         82.15         3.58 o
   5   8  11          0.13          0.53         0.95 o
   6   8  11         14.28          9.00         1.00 o
   7   8  11         25.60         22.36         1.46 o
   1   9  11        130.31        121.16         3.32 o
   2   9  11        121.62        120.90         3.63 o
   3   9  11         74.86         69.14         2.79 o
   4   9  11         80.94         75.83         3.29 o
   5   9  11         18.77         16.10         2.30 o
   6   9  11         55.97         58.40         2.28 o
   0  10  11          1.31          0.98         1.36 o
   1  10  11         27.04         24.26         1.90 o
   2  10  11        289.21        282.85         5.40 o
   3  10  11         39.04         33.42         2.95 o
   4  10  11         80.79         77.52         3.05 o
   5  10  11         31.93         28.08         1.73 o
   6  10  11          4.35          3.31         0.78 o
   1  11  11         32.05         26.10         1.78 o
   2  11  11          0.41         -0.33         0.94 o
   3  11  11         17.10         12.06         1.79 o
   4  11  11         20.50         28.85         2.27 o
   5  11  11         17.51         18.13         1.72 o
   0  12  11         50.98         51.52         4.68 o
   1  12  11          0.22          0.84         1.06 o
   2  12  11         21.13         21.81         2.27 o
   3  12  11         39.14         40.74         2.02 o
   4  12  11          1.48          1.33         0.88 o
   1  13  11          0.16         -0.83         0.83 o
   2  13  11         20.04         21.91         1.91 o
   3  13  11          0.55          1.50         0.79 o
   0  14  11        200.43        201.58         4.27 o
   1  14  11         11.74          9.83         1.66 o
   2  14  11         82.65         79.92         2.84 o
   0   0  12       3026.33       3073.99        56.90 o
   1   0  12          0.43          1.18         2.48 o
   2   0  12         24.63          9.04         3.70 o
   3   0  12        459.53        494.55        23.02 o
   4   0  12        351.45        350.26         8.24 o
   5   0  12        618.04        561.68        10.74 o
   6   0  12        255.23        244.31         8.99 o
   7   0  12         22.91         16.78         2.74 o
   8   0  12         51.33         40.84         2.97 o
   1   1  12        736.47        803.96        16.97 o
   2   1  12        185.25        191.63        10.29 o
   3   1  12        345.04        371.42        15.35 o
   4   1  12         10.57         13.68         1.33 o
   5   1  12         39.02         39.03         2.51 o
   6   1  12         82.65         77.92         3.46 o
   7   1  12          5.36          3.19         1.08 o
   8   1  12         48.44         51.22         3.57 o
   0   2  12        468.65        465.13        22.82 o
   1   2  12        958.30        980.70        23.45 o
   2   2  12        147.86        192.58        10.91 o
   3   2  12        108.55        121.10         9.21 o
   4   2  12         30.20         30.76         1.77 o
   5   2  12        279.90        271.56         5.39 o
   6   2  12          0.43          1.48         1.09 o
   7   2  12          9.70          5.34         1.45 o
   8   2  12          8.35          5.28         1.05 o
   1   3  12       3550.48       3941.31        48.65 o
   2   3  12       1338.59       1368.48        30.44 o
   3   3  12        434.30        493.82        18.99 o
   4   3  12        212.36        205.21         4.53 o
   5   3  12         20.86         18.72         1.92 o
   6   3  12        367.31        352.12         8.42 o
   7   3  12          5.44          5.78         1.39 o
   8   3  12        139.75        151.72         4.20 o
   0   4  12        303.79        271.36        19.09 o
   1   4  12        433.54        445.38        13.87 o
   2   4  12        961.35        979.19        21.00 o
   3   4  12        139.38        135.83         3.90 o
   4   4  12          0.75          2.50         1.03 o
   5   4  12         69.83         66.87         3.37 o
   6   4  12         13.21         11.88         1.59 o
   7   4  12         39.89         47.22         3.12 o
   8   4  12         29.11         36.67         2.99 o
   1   5  12         86.23        100.20         5.81 o
   2   5  12         51.68         52.65         3.01 o
   3   5  12          0.41          0.75         0.87 o
   4   5  12         39.01         39.67         2.06 o
   5   5  12         32.38         30.00         2.38 o
   6   5  12         45.16         46.05         2.71 o
   7   5  12         87.01         81.70         2.49 o
   8   5  12          8.35          9.71         1.57 o
   0   6  12         76.61         61.78         3.94 o
   1   6  12          1.04         -1.36         1.36 o
   2   6  12       1771.83       1701.06        31.19 o
   3   6  12        127.59        138.96         4.02 o
   4   6  12         33.67         30.45         1.97 o
   5   6  12         38.97         41.12         2.20 o
   6   6  12          2.13          1.10         1.25 o
   7   6  12         25.35         22.85         1.32 o
   1   7  12        119.33        122.84         3.57 o
   2   7  12        143.96        144.55         4.24 o
   3   7  12         99.93         97.33         3.08 o
   4   7  12        116.58        107.80         3.49 o
   5   7  12        114.13        109.28         3.38 o
   6   7  12        147.24        154.59         3.52 o
   7   7  12         17.55         17.30         1.25 o
   0   8  12          7.52          6.47         1.50 o
   1   8  12        164.82        159.98         3.83 o
   2   8  12       1080.03       1008.09        14.29 o
   3   8  12          2.15          3.95         1.25 o
   4   8  12        165.33        151.10         5.38 o
   5   8  12          6.78          7.02         1.04 o
   6   8  12         28.66         23.95         1.37 o
   7   8  12          0.07          0.47         0.77 o
   1   9  12        122.15        115.48         3.62 o
   2   9  12         19.88         21.53         1.68 o
   3   9  12         70.56         73.78         3.07 o
   4   9  12        155.51        153.85         4.53 o
   5   9  12         15.53         12.09         1.35 o
   6   9  12        293.38        303.81         7.72 o
   0  10  12         96.40         92.45         4.77 o
   1  10  12         83.21         92.18         3.83 o
   2  10  12          3.40          2.13         1.66 o
   3  10  12         12.80         16.00         2.16 o
   4  10  12         26.30         29.54         1.95 o
   5  10  12          0.50         -0.14         0.76 o
   6  10  12          0.12          0.00         0.92 o
   1  11  12         11.59          6.46         1.26 o
   2  11  12          0.85         -0.14         0.98 o
   3  11  12          2.93          2.94         1.24 o
   4  11  12         44.77         39.39         2.41 o
   5  11  12         11.27         10.55         0.92 o
   0  12  12        112.08        112.03         6.39 o
   1  12  12         55.79         58.57         3.12 o
   2  12  12        105.62        102.64         6.26 o
   3  12  12          0.03          0.69         0.74 o
   4  12  12         80.71         74.67         2.84 o
   1  13  12         27.14         29.55         2.58 o
   2  13  12          4.49          5.72         1.19 o
   3  13  12         48.92         42.82         2.07 o
   0  14  12         37.41         37.10         2.58 o
   1  14  12         21.90         18.86         1.61 o
   1   1  13        368.41        348.72        11.84 o
   2   1  13        147.45        146.12         9.49 o
   3   1  13        127.44         96.10        12.44 o
   4   1  13        218.29        224.20         3.99 o
   5   1  13         30.32         27.26         2.18 o
   6   1  13          2.55          3.20         1.00 o
   7   1  13         14.67         19.43         1.61 o
   8   1  13        138.60        148.70         5.79 o
   0   2  13       4235.80       4617.71        75.21 o
   1   2  13         44.14         40.19         5.39 o
   2   2  13        318.13        310.04        14.29 o
   3   2  13          8.87         11.14         1.64 o
   4   2  13          3.84          4.10         0.94 o
   5   2  13        523.07        529.45         8.61 o
   6   2  13        132.51        132.38         4.33 o
   7   2  13        365.07        359.01         9.31 o
   8   2  13          3.27          2.75         0.89 o
   1   3  13        341.69        373.85        15.82 o
   2   3  13         93.14         93.26         6.83 o
   3   3  13        681.90        694.40        10.02 o
   4   3  13        303.30        309.72         6.48 o
   5   3  13         42.62         40.19         2.63 o
   6   3  13         10.24          7.08         1.32 o
   7   3  13          0.32         -0.98         1.14 o
   8   3  13          9.55         10.64         1.20 o
   0   4  13       1040.54       1118.04        39.67 o
   1   4  13         65.53         54.51         5.04 o
   2   4  13        178.03        170.85         6.01 o
   3   4  13        111.10         98.31         3.58 o
   4   4  13         62.89         60.02         2.85 o
   5   4  13        397.32        390.63         7.67 o
   6   4  13         11.88          7.37         1.58 o
   7   4  13        202.09        207.62         4.72 o
   8   4  13          0.00          0.16         0.62 o
   1   5  13        252.93        222.68         6.34 o
   2   5  13         63.75         58.46         2.52 o
   3   5  13        539.67        530.95         8.03 o
   4   5  13        479.97        456.80         8.31 o
   5   5  13        145.08        150.95         4.84 o
   6   5  13          4.10          3.09         1.16 o
   7   5  13          7.00          7.90         0.92 o
   0   6  13          0.11          0.34         1.14 o
   1   6  13         51.37         44.50         2.63 o
   2   6  13        105.99         94.02         3.24 o
   3   6  13         27.94         29.91         1.82 o
   4   6  13          1.63          2.67         1.08 o
   5   6  13          0.29         -0.17         1.23 o
   6   6  13         35.46         33.34         2.18 o
   7   6  13          1.17          1.87         0.75 o
   1   7  13        723.86        684.45        11.87 o
   2   7  13         64.41         57.74         2.88 o
   3   7  13        487.32        467.45         8.26 o
   4   7  13         94.66         91.22         3.20 o
   5   7  13          5.13          2.96         0.91 o
   6   7  13          0.45         -0.97         0.97 o
   7   7  13         45.96         38.41         2.04 o
   0   8  13         99.43        113.14         5.95 o
   1   8  13        479.64        481.11        11.80 o
   2   8  13        450.45        451.57         7.07 o
   3   8  13        655.11        699.40         9.81 o
   4   8  13         16.87         20.59         2.00 o
   5   8  13        230.43        243.64         5.89 o
   6   8  13          6.37          3.20         0.80 o
   1   9  13        173.66        174.58         6.21 o
   2   9  13         15.44         10.68         1.57 o
   3   9  13         17.12         16.06         1.46 o
   4   9  13          7.08          4.60         1.16 o
   5   9  13          2.09          2.01         0.89 o
   6   9  13         28.77         29.33         2.05 o
   0  10  13          0.32         -0.10         2.23 o
   1  10  13         93.65         97.98         4.00 o
   2  10  13         26.83         31.47         2.23 o
   3  10  13        135.19        147.64         5.32 o
   4  10  13         56.07         50.07         2.30 o
   5  10  13         68.48         64.66         3.82 o
   1  11  13         75.02         80.55         4.70 o
   2  11  13          0.59          0.72         0.85 o
   3  11  13        135.24        144.37         4.93 o
   4  11  13         10.32         10.16         2.12 o
   5  11  13        112.04        102.32         6.19 o
   0  12  13         18.71         15.05         2.46 o
   1  12  13         14.35         20.37         2.95 o
   2  12  13         89.70         91.90         3.83 o
   3  12  13         13.14         14.32         1.15 o
   4  12  13         20.95         17.59         2.30 o
   1  13  13         20.72         20.20         1.75 o
   2  13  13          1.31          2.39         0.82 o
   3  13  13         24.66         24.41         1.46 o
   0   0  14        155.41        159.75        14.82 o
   1   0  14         19.52         11.12         4.18 o
   2   0  14        653.94        615.85        28.23 o
   3   0  14        453.01        404.78         8.90 o
   4   0  14       2483.20       2308.81        20.56 o
   5   0  14        675.88        660.20        11.82 o
   6   0  14        252.67        239.36        15.84 o
   7   0  14        303.17        342.94        10.35 o
   1   1  14        597.49        596.29        16.29 o
   2   1  14        312.07        325.96        14.65 o
   3   1  14         15.15         12.02         1.06 o
   4   1  14       1021.75        960.75        10.30 o
   5   1  14         23.11         21.20         1.94 o
   6   1  14        150.78        143.49         5.03 o
   7   1  14          8.47          7.91         1.08 o
   8   1  14         24.05         20.77         1.52 o
   0   2  14        700.72        802.69        33.07 o
   1   2  14        125.35        118.06         9.21 o
   2   2  14         63.07         64.52        10.00 o
   3   2  14        152.35        157.59         3.71 o
   4   2  14        278.73        267.61         5.16 o
   5   2  14        291.67        286.28         5.53 o
   6   2  14         57.50         57.42         2.89 o
   7   2  14         70.89         78.23         5.04 o
   8   2  14          5.87          6.61         0.97 o
   1   3  14       1243.55       1258.08        30.16 o
   2   3  14         18.18         21.95         1.85 o
   3   3  14        435.77        395.41         7.30 o
   4   3  14        657.31        667.49         8.16 o
   5   3  14        106.61         97.73         3.29 o
   6   3  14         48.67         37.89         3.35 o
   7   3  14          0.85         -0.50         0.98 o
   8   3  14         61.96         50.88         2.07 o
   0   4  14        200.65        207.60        18.09 o
   1   4  14          5.54          8.30         2.16 o
   2   4  14          0.44          0.76         0.87 o
   3   4  14         48.55         48.30         2.59 o
   4   4  14         10.11          8.64         1.50 o
   5   4  14         61.19         71.03         3.37 o
   6   4  14         29.76         26.91         2.37 o
   7   4  14          0.81          0.26         0.83 o
   1   5  14        312.66        288.55         6.20 o
   2   5  14         18.68         17.89         1.56 o
   3   5  14         68.41         64.23         3.05 o
   4   5  14         77.00         74.08         3.51 o
   5   5  14         61.69         53.45         2.99 o
   6   5  14          8.45          4.57         0.88 o
   7   5  14          8.90          6.16         0.90 o
   0   6  14         39.34         40.86         3.35 o
   1   6  14         90.28         81.09         3.00 o
   2   6  14         37.67         29.79         1.95 o
   3   6  14        292.89        296.91         5.71 o
   4   6  14        170.14        160.31         5.70 o
   5   6  14        152.43        180.58         5.09 o
   6   6  14         48.76         40.38         2.24 o
   7   6  14         26.28         27.86         2.17 o
   1   7  14          0.83          0.48         1.87 o
   2   7  14         44.26         35.60         2.83 o
   3   7  14         84.69         85.54         3.12 o
   4   7  14        120.53        139.79         3.84 o
   5   7  14          6.00          4.43         0.94 o
   6   7  14          4.04          7.09         1.11 o
   7   7  14          0.08          0.08         0.78 o
   0   8  14        273.54        267.17        10.06 o
   1   8  14          0.31          0.08         1.43 o
   2   8  14        115.86        116.65         3.71 o
   3   8  14         17.31         20.63         1.71 o
   4   8  14          0.19         -0.70         0.99 o
   5   8  14          3.76          0.98         0.75 o
   6   8  14          0.04          0.21         0.66 o
   1   9  14        162.25        171.60         5.11 o
   2   9  14         15.09         18.34         1.84 o
   3   9  14          2.66          1.84         0.85 o
   4   9  14         48.87         54.86         2.59 o
   5   9  14        114.80        116.47         4.12 o
   6   9  14         27.46         27.95         2.01 o
   0  10  14        200.40        218.01        10.08 o
   1  10  14         39.77         39.30         2.48 o
   2  10  14          1.35          1.08         1.06 o
   3  10  14         47.70         46.29         2.95 o
   4  10  14          0.28          0.77         0.99 o
   5  10  14         19.37         14.79         1.07 o
   1  11  14         65.53         63.30         4.56 o
   2  11  14         22.91         19.65         1.53 o
   3  11  14         16.91         15.76         1.66 o
   4  11  14          1.42          1.53         0.80 o
   0  12  14         61.01         50.58         3.83 o
   1  12  14         15.72         13.35         2.37 o
   2  12  14          2.73          1.46         0.93 o
   3  12  14         40.35         39.11         2.44 o
   1  13  14          6.52          7.32         2.06 o
   2  13  14          0.07         -0.76         0.76 o
   1   1  15        118.17        113.67         9.38 o
   2   1  15        368.04        398.81         5.27 o
   3   1  15        553.79        545.76         6.24 o
   4   1  15        437.70        405.55         5.67 o
   5   1  15         31.06         31.00         2.29 o
   6   1  15         67.26         77.78         4.98 o
   7   1  15         16.85         11.61         1.18 o
   8   1  15          0.79          0.25         0.92 o
   0   2  15        397.80        381.47        23.81 o
   1   2  15         31.97         36.02         5.65 o
   2   2  15         22.43         16.70         1.22 o
   3   2  15          0.66          1.88         0.81 o
   4   2  15        435.18        427.73         6.78 o
   5   2  15         11.09         11.61         1.36 o
   6   2  15         25.32         23.75         1.93 o
   7   2  15         17.79         18.49         1.78 o
   8   2  15         40.33         39.21         2.49 o
   1   3  15        189.49        172.85         4.30 o
   2   3  15          8.95          8.59         1.04 o
   3   3  15         22.20         22.04         1.57 o
   4   3  15          5.03          4.87         1.18 o
   5   3  15         39.15         34.92         2.02 o
   6   3  15         16.47         14.55         1.56 o
   7   3  15          0.30         -0.80         0.98 o
   0   4  15        365.59        335.20         7.47 o
   1   4  15         13.82         12.74         1.02 o
   2   4  15        488.44        432.90         6.05 o
   3   4  15         41.23         39.37         2.36 o
   4   4  15        463.51        474.08         8.51 o
   5   4  15          1.59          2.18         1.37 o
   6   4  15          0.32         -0.95         1.00 o
   7   4  15          1.94          1.82         0.97 o
   1   5  15         99.73         91.14         3.01 o
   2   5  15        105.04        101.66         3.47 o
   3   5  15         93.17         91.53         3.71 o
   4   5  15        510.71        510.01         8.83 o
   5   5  15         25.91         27.76         2.17 o
   6   5  15          1.94          2.68         0.80 o
   7   5  15         25.24         28.36         1.93 o
   0   6  15         15.89         15.94         2.35 o
   1   6  15         80.59         78.35         3.03 o
   2   6  15          1.09          3.46         1.14 o
   3   6  15         10.92          9.89         1.27 o
   4   6  15          3.28          3.46         1.45 o
   5   6  15         52.52         52.50         2.78 o
   6   6  15          1.83          1.75         0.90 o
   7   6  15         20.81         19.58         2.19 o
   1   7  15        173.03        152.14         5.18 o
   2   7  15          4.18          6.05         1.48 o
   3   7  15         39.04         34.54         1.84 o
   4   7  15        131.45        139.68         3.74 o
   5   7  15          1.94          1.68         1.44 o
   6   7  15          3.53          3.01         0.83 o
   0   8  15       2045.65       2029.06        27.68 o
   1   8  15          0.92          0.37         1.09 o
   2   8  15        403.00        422.24         6.85 o
   3   8  15          2.13          3.53         0.88 o
   4   8  15         72.81         72.80         3.06 o
   5   8  15         26.45         21.56         1.54 o
   6   8  15          7.17          6.99         1.42 o
   1   9  15          2.06          1.81         1.21 o
   2   9  15         20.47         23.80         2.05 o
   3   9  15          0.77          0.60         0.87 o
   4   9  15         18.79         21.93         2.08 o
   5   9  15          1.17          0.54         0.64 o
   6   9  15         42.49         45.74         2.68 o
   0  10  15        793.55        856.75        19.28 o
   1  10  15         18.07         16.79         1.71 o
   2  10  15         90.87        101.32         3.57 o
   3  10  15         11.49         11.32         1.58 o
   4  10  15         38.24         36.85         1.78 o
   5  10  15          0.52          1.21         1.02 o
   1  11  15         16.04         15.75         2.27 o
   2  11  15         16.04         15.27         1.33 o
   3  11  15          0.05          0.00         0.78 o
   4  11  15         48.59         54.86         2.72 o
   0  12  15         46.90         51.21         3.52 o
   1  12  15          0.98         -0.62         0.96 o
   2  12  15          1.44          1.62         0.86 o
   3  12  15          6.49          7.64         1.02 o
   1  13  15          9.03          5.85         0.89 o
   2  13  15          1.46          0.51         0.64 o
   1   0  16        274.14        282.85         5.89 o
   2   0  16       1333.65       1335.00        13.94 o
   3   0  16          1.51          0.56         0.95 o
   4   0  16       1270.91       1273.41        29.06 o
   5   0  16          2.81          4.12         1.43 o
   6   0  16          1.01         -0.59         1.08 o
   7   0  16         84.22         86.89         4.84 o
   1   1  16        212.37        226.85         4.03 o
   2   1  16        186.56        181.12         3.37 o
   3   1  16         91.87         92.23         3.88 o
   4   1  16         44.98         44.06         2.15 o
   5   1  16          3.80          1.86         1.20 o
   6   1  16         86.09         90.39         4.48 o
   7   1  16          4.57          6.84         1.28 o
   0   2  16        600.86        617.75        11.45 o
   1   2  16         73.60         74.34         2.34 o
   2   2  16        166.13        156.34         3.47 o
   3   2  16        311.66        303.25         5.37 o
   4   2  16        967.53        967.57        10.23 o
   5   2  16        181.62        173.85         4.26 o
   6   2  16          9.37         10.20         1.42 o
   7   2  16         10.22          9.19         1.35 o
   1   3  16       1708.46       1776.37        20.97 o
   2   3  16        411.70        404.92         6.11 o
   3   3  16        178.01        161.40         3.98 o
   4   3  16          0.72          0.10         0.96 o
   5   3  16         30.71         29.72         1.92 o
   6   3  16        244.25        256.23         6.92 o
   7   3  16          8.17          7.26         0.97 o
   0   4  16        125.14        125.68         3.92 o
   1   4  16          5.12          4.40         0.73 o
   2   4  16       1077.38       1084.97         9.77 o
   3   4  16         54.88         49.13         2.36 o
   4   4  16        101.46         93.74         3.91 o
   5   4  16          6.91          4.97         1.28 o
   6   4  16          1.51          1.80         0.91 o
   7   4  16         26.17         25.30         1.45 o
   1   5  16         86.34         88.67         2.77 o
   2   5  16         29.25         22.97         1.89 o
   3   5  16         45.30         43.11         2.72 o
   4   5  16          7.58          5.92         1.47 o
   5   5  16          0.95          0.95         1.15 o
   6   5  16         15.40         18.31         1.55 o
   7   5  16          6.83          7.95         1.08 o
   0   6  16         57.69         54.77         4.09 o
   1   6  16         47.17         48.46         3.07 o
   2   6  16       1519.74       1525.89        17.38 o
   3   6  16         19.21         15.32         1.35 o
   4   6  16          2.41          1.51         1.22 o
   5   6  16         57.67         59.72         2.85 o
   6   6  16         24.29         24.02         1.61 o
   7   6  16          2.75          1.43         0.93 o
   1   7  16         45.29         48.63         3.44 o
   2   7  16          1.10          2.50         1.25 o
   3   7  16        246.31        268.28         4.69 o
   4   7  16         45.45         38.72         1.98 o
   5   7  16         38.82         38.87         2.17 o
   6   7  16         43.00         41.91         2.24 o
   0   8  16          9.87         12.03         2.69 o
   1   8  16         89.50         89.41         3.67 o
   2   8  16        151.34        141.73         3.99 o
   3   8  16         45.57         42.65         1.89 o
   4   8  16         14.36         16.35         1.55 o
   5   8  16          9.13         10.08         1.16 o
   6   8  16          6.43          5.39         1.27 o
   1   9  16         65.82         65.57         3.17 o
   2   9  16          7.26          6.95         1.08 o
   3   9  16         10.42          9.97         1.13 o
   4   9  16          1.19          1.46         0.78 o
   5   9  16         32.38         30.05         4.10 o
   0  10  16         42.35         46.84         4.99 o
   1  10  16         78.17         83.32         3.25 o
   2  10  16         17.95         15.25         1.29 o
   3  10  16         29.54         34.72         3.09 o
   4  10  16          0.83          1.24         1.13 o
   5  10  16          0.53          0.91         0.77 o
   1  11  16          5.99          2.69         1.20 o
   2  11  16         23.75         21.94         1.78 o
   3  11  16          5.18          7.16         1.09 o
   4  11  16         17.46         15.51         1.58 o
   0  12  16         86.46         72.61         3.70 o
   1  12  16         10.01          8.84         1.19 o
   2  12  16         22.98         19.48         1.53 o
   3  12  16         11.64         15.54         1.79 o
   1   1  17        694.77        700.52         7.32 o
   2   1  17         91.71         91.43         2.74 o
   3   1  17         94.33        103.49         2.91 o
   4   1  17          6.05          7.52         1.11 o
   5   1  17          0.25         -0.49         1.07 o
   6   1  17         10.38         11.87         1.37 o
   7   1  17          2.67          4.57         1.52 o
   0   2  17        107.32        112.90         3.80 o
   1   2  17          3.57          3.54         0.80 o
   2   2  17          8.51         11.58         1.31 o
   3   2  17         18.47         21.51         1.85 o
   4   2  17          7.79         10.73         1.45 o
   5   2  17          2.69          3.44         0.97 o
   6   2  17          4.88          4.73         1.11 o
   7   2  17         60.97         58.16         3.89 o
   1   3  17         12.05         12.47         1.14 o
   2   3  17          0.99          1.46         0.81 o
   3   3  17         61.23         66.25         2.86 o
   4   3  17         64.40         64.57         2.80 o
   5   3  17         27.71         28.11         1.81 o
   6   3  17          0.01         -0.07         1.18 o
   7   3  17          1.48          2.46         0.64 o
   0   4  17          6.37          7.90         1.27 o
   1   4  17        171.87        166.61         3.50 o
   2   4  17        122.28        122.66         3.51 o
   3   4  17         36.24         35.08         2.12 o
   4   4  17          5.35          5.35         1.42 o
   5   4  17        244.16        245.62         5.73 o
   6   4  17          3.38          3.50         0.90 o
   7   4  17         75.69         72.61         2.65 o
   1   5  17       1137.22       1148.54        18.99 o
   2   5  17         72.69         68.00         3.33 o
   3   5  17        757.59        764.46        11.79 o
   4   5  17         54.13         55.35         3.02 o
   5   5  17         61.00         62.87         2.97 o
   6   5  17          3.68          2.37         0.77 o
   7   5  17          2.98          2.83         1.03 o
   0   6  17         25.83         28.49         3.81 o
   1   6  17         11.57         14.04         2.15 o
   2   6  17         71.05         71.24         3.40 o
   3   6  17         67.27         70.14         2.88 o
   4   6  17         72.92         74.60         3.33 o
   5   6  17         20.91         16.70         1.62 o
   6   6  17          4.14          5.44         0.89 o
   1   7  17        133.78        124.89         5.32 o
   2   7  17         58.33         62.03         3.21 o
   3   7  17        647.52        631.48         6.95 o
   4   7  17        128.74        136.38         4.15 o
   5   7  17          9.33          6.19         1.04 o
   6   7  17         12.86         12.34         0.98 o
   0   8  17         14.78         11.40         2.59 o
   1   8  17         58.49         60.12         3.05 o
   2   8  17          4.97          3.83         1.06 o
   3   8  17        234.63        229.92         5.37 o
   4   8  17         11.25         10.99         1.75 o
   5   8  17         66.68         71.36         3.14 o
   1   9  17         13.59         15.59         1.75 o
   2   9  17         12.41         11.69         1.25 o
   3   9  17          5.25          1.93         1.39 o
   4   9  17         16.81         17.31         1.28 o
   5   9  17         59.99         65.28         6.69 o
   0  10  17        111.05        114.68         6.80 o
   1  10  17          0.10         -0.35         0.88 o
   2  10  17         77.13         66.73         2.31 o
   3  10  17         26.15         27.06         1.95 o
   4  10  17         10.29          7.28         2.25 o
   1  11  17         11.15         14.71         2.01 o
   2  11  17          2.88          1.83         0.78 o
   3  11  17         90.84         83.29         2.64 o
   1  12  17          3.83          2.98         0.71 o
   2  12  17         17.13         14.73         1.18 o
   0   0  18         20.36         30.36         3.86 o
   1   0  18          0.62          2.29         1.69 o
   2   0  18         86.22         78.61         3.43 o
   3   0  18         95.06        103.09         3.91 o
   4   0  18        260.77        254.08         7.50 o
   5   0  18        205.07        214.59        16.88 o
   6   0  18          1.35          2.98         1.79 o
   7   0  18        243.93        249.42         6.58 o
   1   1  18        335.53        347.51         5.34 o
   2   1  18         81.15         85.64         2.75 o
   3   1  18         34.15         30.55         1.79 o
   4   1  18         43.68         44.61         2.07 o
   5   1  18         20.15         20.15         1.90 o
   6   1  18         29.55         26.71         1.77 o
   7   1  18          3.89          4.26         1.27 o
   0   2  18         43.87         38.43         2.36 o
   1   2  18         36.90         41.71         1.99 o
   2   2  18         50.32         51.33         2.34 o
   3   2  18         29.33         34.15         1.88 o
   4   2  18        131.23        134.89         3.90 o
   5   2  18         49.23         51.79         3.26 o
   6   2  18          0.69          1.04         1.11 o
   7   2  18         54.81         64.94         3.66 o
   1   3  18        748.79        766.84         8.36 o
   2   3  18        146.59        142.97         3.60 o
   3   3  18          6.14          6.30         1.32 o
   4   3  18          4.93          5.97         1.25 o
   5   3  18         45.26         47.95         2.19 o
   6   3  18         66.68         62.85         4.55 o
   7   3  18          4.07          4.99         1.42 o
   0   4  18         94.16         82.15         3.23 o
   1   4  18          3.71          4.37         0.87 o
   2   4  18        502.23        494.68         7.40 o
   3   4  18        128.73        134.39         3.92 o
   4   4  18         30.15         32.59         2.42 o
   5   4  18         17.89         27.41         2.06 o
   6   4  18          5.99          6.76         0.97 o
   7   4  18         35.25         41.34         2.62 o
   1   5  18        102.75        105.34         3.45 o
   2   5  18          7.03          5.53         1.54 o
   3   5  18          1.62          2.77         1.38 o
   4   5  18         16.55         19.43         1.95 o
   5   5  18         25.91         24.63         1.92 o
   6   5  18          2.90          1.82         0.71 o
   0   6  18         55.12         53.60         5.08 o
   1   6  18          3.90          4.01         1.48 o
   2   6  18        610.97        642.53        10.05 o
   3   6  18        244.26        269.14         5.31 o
   4   6  18          6.38          8.54         1.44 o
   5   6  18         87.70         97.93         3.24 o
   6   6  18          3.30          3.18         0.72 o
   1   7  18         88.35         77.89         4.23 o
   2   7  18         23.77         26.66         2.26 o
   3   7  18         85.74         85.08         2.82 o
   4   7  18          1.62          0.03         0.94 o
   5   7  18          0.45          1.55         0.77 o
   6   7  18         60.70         63.52         3.29 o
   0   8  18          1.56          0.29         1.29 o
   1   8  18        107.50        108.83         3.41 o
   2   8  18        116.10        117.33         3.47 o
   3   8  18         15.26         14.55         1.19 o
   4   8  18          8.38          7.96         1.61 o
   5   8  18         46.66         48.31         2.35 o
   1   9  18         25.92         24.88         1.93 o
   2   9  18         18.53         18.38         1.21 o
   3   9  18         29.78         29.98         1.51 o
   4   9  18         19.30         20.88         2.33 o
   5   9  18         28.78         32.50         2.33 o
   0  10  18        108.17        136.34         6.92 o
   1  10  18         17.91         15.49         1.89 o
   2  10  18         33.55         36.06         1.60 o
   3  10  18         13.22         12.10         1.25 o
   4  10  18          5.72          3.49         1.00 o
   1  11  18         26.58         22.96         1.47 o
   2  11  18          0.43          0.39         0.85 o
   0  12  18         18.40         23.80         2.14 o
   1  12  18          2.25          3.07         1.01 o
   1   1  19        116.70        124.67         3.71 o
   2   1  19        227.78        249.24         5.30 o
   3   1  19         74.76         70.64         2.60 o
   4   1  19        440.33        470.98         6.45 o
   5   1  19        123.77        112.46         3.77 o
   6   1  19         69.27         72.79         3.50 o
   0   2  19        176.86        178.90         6.06 o
   1   2  19         83.15         81.77         2.73 o
   2   2  19         82.57         80.64         2.81 o
   3   2  19         84.54         82.75         2.76 o
   4   2  19        240.72        251.25         5.15 o
   5   2  19         82.89         73.91         2.61 o
   6   2  19         11.96         12.14         1.53 o
   1   3  19         96.70        100.21         3.06 o
   2   3  19          2.61          3.36         1.10 o
   3   3  19          0.10          0.91         1.00 o
   4   3  19        292.57        295.53         5.50 o
   5   3  19        106.50        108.25         3.03 o
   6   3  19          2.34          1.48         0.93 o
   0   4  19         56.47         53.23         2.89 o
   1   4  19          0.74          0.79         1.06 o
   2   4  19         11.31         12.17         1.46 o
   3   4  19         26.53         28.30         1.97 o
   4   4  19         12.28         12.82         1.67 o
   5   4  19         12.96         16.92         1.64 o
   6   4  19          5.31          6.31         1.18 o
   1   5  19          5.40          6.25         1.15 o
   2   5  19          0.48          1.71         1.09 o
   3   5  19         68.79         72.96         3.41 o
   4   5  19        278.30        307.01         6.30 o
   5   5  19         17.84         20.97         1.66 o
   6   5  19          4.59          4.94         1.01 o
   0   6  19          1.35         -0.75         1.48 o
   1   6  19          8.27          5.68         1.59 o
   2   6  19         65.40         63.81         3.16 o
   3   6  19         26.51         29.97         1.92 o
   4   6  19         32.39         32.31         2.35 o
   5   6  19          8.00          8.07         1.09 o
   6   6  19          0.03          0.66         0.77 o
   1   7  19          0.63          2.02         1.38 o
   2   7  19          0.13          1.96         1.18 o
   3   7  19         47.81         45.38         1.83 o
   4   7  19        116.95        125.25         3.53 o
   5   7  19         33.65         29.58         1.52 o
   0   8  19        555.92        643.18        16.62 o
   1   8  19          5.60          5.62         1.05 o
   2   8  19         16.93         25.02         1.68 o
   3   8  19          4.86          5.99         0.88 o
   4   8  19          2.31          2.80         1.03 o
   5   8  19          1.52          1.56         0.66 o
   1   9  19          1.25          1.81         0.98 o
   2   9  19          2.26          1.16         0.60 o
   3   9  19          3.53          2.66         1.23 o
   4   9  19          0.02         -0.77         0.77 o
   0  10  19        282.13        293.34         9.46 o
   1  10  19          2.46          2.89         1.12 o
   2  10  19         62.76         62.08         1.87 o
   3  10  19          2.46          0.66         0.87 o
   1  11  19          2.11          0.50         0.62 o
   2  11  19          0.06         -0.90         0.90 o
   0   0  20        761.52        828.77        19.83 o
   1   0  20        148.89        150.03         6.02 o
   2   0  20        505.50        563.89        16.09 o
   3   0  20         30.02         32.65         2.98 o
   4   0  20        650.69        697.35        28.66 o
   5   0  20        192.68        167.31         9.39 o
   6   0  20         10.67         12.78         2.11 o
   1   1  20         25.22         23.62         2.38 o
   2   1  20         79.71         86.94         3.30 o
   3   1  20         74.42         80.69         2.73 o
   4   1  20         50.03         53.93         2.46 o
   5   1  20          4.64          4.65         1.10 o
   6   1  20          7.79          8.43         1.21 o
   0   2  20        109.45        119.96         5.40 o
   1   2  20          2.61          2.20         1.07 o
   2   2  20        194.96        200.25         4.83 o
   3   2  20         19.40         22.49         2.86 o
   4   2  20        173.79        177.93         4.22 o
   5   2  20         16.95         11.25         1.36 o
   6   2  20          0.40          1.45         0.72 o
   1   3  20          9.75          6.64         1.08 o
   2   3  20         38.63         41.60         2.33 o
   3   3  20          2.25          0.76         1.07 o
   4   3  20         65.74         78.07         2.84 o
   5   3  20          2.95          2.23         0.77 o
   6   3  20          1.98          2.34         0.81 o
   0   4  20          4.56          2.70         1.72 o
   1   4  20          9.22          7.17         1.20 o
   2   4  20          4.21          6.98         1.29 o
   3   4  20         16.86         18.62         1.66 o
   4   4  20          6.91          9.21         1.45 o
   5   4  20         21.28         22.32         1.64 o
   6   4  20          8.52         10.21         1.19 o
   1   5  20          0.03         -1.00         1.00 o
   2   5  20         35.69         35.53         2.08 o
   3   5  20         16.70         21.70         1.69 o
   4   5  20          1.43          1.42         1.18 o
   5   5  20          5.28          3.48         0.97 o
   6   5  20          1.11          2.99         0.93 o
   0   6  20         22.41         25.80         3.63 o
   1   6  20          1.44          1.97         1.32 o
   2   6  20        122.75        127.59         4.30 o
   3   6  20        117.20        126.76         3.41 o
   4   6  20          5.02          5.05         1.12 o
   5   6  20         18.23         16.43         1.24 o
   1   7  20          7.74          8.67         1.30 o
   2   7  20        100.21        100.30         3.65 o
   3   7  20          0.21          1.17         0.73 o
   4   7  20          1.72          1.89         0.78 o
   5   7  20          0.15         -0.32         0.69 o
   0   8  20         25.24         27.17         3.87 o
   1   8  20          3.37          2.14         0.86 o
   2   8  20         30.45         27.57         1.56 o
   3   8  20         11.66          8.86         1.13 o
   4   8  20          2.33          2.05         0.89 o
   1   9  20        109.01        118.11         4.38 o
   2   9  20          0.05          0.73         0.56 o
   3   9  20         25.65         24.63         3.75 o
   4   9  20          4.20          1.31         0.77 o
   0  10  20        156.33        178.70         6.80 o
   1  10  20          9.06          7.52         0.96 o
   2  10  20          3.79          5.16         0.86 o
   1   1  21        538.19        604.03         8.40 o
   2   1  21          4.86          4.75         1.20 o
   3   1  21        250.93        272.96         5.38 o
   4   1  21         40.99         41.66         2.09 o
   5   1  21          6.21          7.47         1.68 o
   6   1  21          3.60          3.17         0.94 o
   0   2  21        243.43        255.10         7.75 o
   1   2  21         44.34         45.94         2.43 o
   2   2  21          1.65          1.42         1.02 o
   3   2  21         47.75         43.44         2.28 o
   4   2  21          0.18          2.12         1.22 o
   5   2  21         42.79         50.68         2.27 o
   6   2  21          9.99          8.29         1.68 o
   1   3  21          1.96          1.99         1.16 o
   2   3  21         27.69         29.72         2.04 o
   3   3  21          0.49          0.58         1.01 o
   4   3  21         12.52         11.13         1.20 o
   5   3  21         27.44         29.54         4.68 o
   6   3  21          1.17          2.19         1.07 o
   0   4  21         52.73         49.82         3.37 o
   1   4  21          6.71          8.40         1.21 o
   2   4  21         18.58         25.91         1.87 o
   3   4  21          7.88          8.51         1.29 o
   4   4  21         43.28         47.34         2.46 o
   5   4  21        115.53        124.84         4.10 o
   6   4  21          0.08         -0.55         0.95 o
   1   5  21        180.00        193.77         4.44 o
   2   5  21          1.47         -0.36         0.95 o
   3   5  21        531.14        573.17         8.40 o
   4   5  21          1.26          0.76         0.93 o
   5   5  21         12.33         12.06         1.10 o
   0   6  21          3.41          4.76         2.19 o
   1   6  21          3.93          2.43         1.06 o
   2   6  21         12.85          9.92         2.41 o
   3   6  21          1.76          4.52         1.03 o
   4   6  21          6.38          4.02         0.91 o
   5   6  21          0.02         -0.73         0.73 o
   1   7  21         18.44         18.68         2.69 o
   2   7  21         56.53         56.48         2.67 o
   3   7  21         68.65         60.05         2.41 o
   4   7  21          2.10          3.53         1.06 o
   0   8  21         62.75         68.56         5.08 o
   1   8  21         64.62         65.98         3.23 o
   2   8  21        105.22         98.13         2.88 o
   3   8  21         13.94         14.50         1.15 o
   4   8  21          4.78          2.44         0.73 o
   1   9  21          0.00         -0.53         0.74 o
   2   9  21         45.36         45.52         2.24 o
   0  10  21         58.40         70.61         3.92 o
   1  10  21         24.75         23.29         1.59 o
   0   0  22        295.16        322.07        12.41 o
   1   0  22         35.24         35.65         3.64 o
   2   0  22         22.09         27.37         2.75 o
   3   0  22        274.48        279.52         7.50 o
   4   0  22          2.75          4.12         1.32 o
   5   0  22         53.86         69.42         4.40 o
   1   1  22          4.71          6.91         1.58 o
   2   1  22         17.90         14.40         1.53 o
   3   1  22         12.26         12.20         1.39 o
   4   1  22         56.45         56.19         2.68 o
   5   1  22          0.04         -0.36         1.08 o
   6   1  22          1.36         -0.49         0.75 o
   0   2  22        138.92        137.68         5.72 o
   1   2  22          0.50          0.36         1.37 o
   2   2  22          4.24          1.30         1.05 o
   3   2  22         86.82         89.86         3.57 o
   4   2  22          0.50          1.35         1.34 o
   5   2  22        113.19        111.09         2.98 o
   1   3  22        176.75        201.08         5.46 o
   2   3  22         31.43         30.14         2.28 o
   3   3  22         20.30         25.49         2.07 o
   4   3  22          2.29          2.89         1.78 o
   5   3  22         21.21         26.44         1.94 o
   0   4  22         29.27         36.14         4.03 o
   1   4  22         33.61         29.65         1.86 o
   2   4  22        165.72        180.70         6.09 o
   3   4  22        123.92        139.17         3.52 o
   4   4  22         32.76         32.68         2.46 o
   5   4  22          3.89         -0.22         1.89 o
   1   5  22         50.93         53.93         3.34 o
   2   5  22          0.00         -0.26         0.81 o
   3   5  22         21.03         27.07         1.61 o
   4   5  22          3.85          3.47         1.36 o
   5   5  22         15.28         13.99         1.78 o
   0   6  22         45.56         54.15         4.71 o
   1   6  22          3.82          3.31         1.32 o
   2   6  22        479.86        456.10         6.70 o
   3   6  22        267.05        261.97         8.29 o
   4   6  22         56.18         45.27         2.85 o
   1   7  22          4.38          5.12         1.33 o
   2   7  22          6.62          8.09         1.15 o
   3   7  22         15.71         15.33         1.32 o
   4   7  22         19.76         16.81         1.90 o
   0   8  22         48.91         57.41         4.36 o
   1   8  22          0.12          0.78         0.85 o
   2   8  22         13.16         11.42         1.34 o
   3   8  22         51.46         43.26         2.80 o
   1   9  22          3.25          3.03         0.91 o
   2   9  22          1.04          2.03         0.97 o
   0  10  22         92.56        103.71         4.07 o
   1   1  23          0.85         -1.25         1.39 o
   2   1  23        198.36        216.73         4.72 o
   3   1  23         53.56         47.20         2.15 o
   4   1  23          1.15          0.77         0.81 o
   5   1  23          9.11          4.57         0.71 o
   0   2  23        114.60        127.36         7.22 o
   1   2  23        108.35        116.21         4.11 o
   2   2  23         17.35         18.35         1.54 o
   3   2  23          0.43         -0.16         1.06 o
   4   2  23         13.96         14.42         1.39 o
   5   2  23          1.59          4.76         0.75 o
   1   3  23          6.62          5.59         1.11 o
   2   3  23          7.41          7.42         1.34 o
   3   3  23          6.03          4.87         2.03 o
   4   3  23         41.67         39.67         1.96 o
   5   3  23          1.82          1.63         0.72 o
   0   4  23        159.15        157.57         7.55 o
   1   4  23          8.46          7.54         1.37 o
   2   4  23         70.90         81.81         3.16 o
   3   4  23         10.10         15.82         1.47 o
   4   4  23         80.08         81.22         3.32 o
   5   4  23          7.41          7.43         0.99 o
   1   5  23          6.94          4.13         1.99 o
   2   5  23          9.66         10.98         1.71 o
   3   5  23         59.29         49.08         2.76 o
   4   5  23        109.03        115.65         5.47 o
   0   6  23          0.80         -0.81         1.48 o
   1   6  23          9.04          8.47         1.46 o
   2   6  23          0.58          0.30         0.63 o
   3   6  23          3.57          3.30         0.76 o
   4   6  23         14.18         10.74         1.65 o
   1   7  23          0.29         -0.07         0.81 o
   2   7  23          5.56          4.44         0.89 o
   3   7  23          1.77          3.12         1.21 o
   0   8  23         20.97         28.63         2.84 o
   1   8  23          0.41         -0.07         0.81 o
   2   8  23         14.74         12.98         1.38 o
   1   9  23         33.15         34.78         1.75 o
   0   0  24         19.04         19.46         3.36 o
   1   0  24          3.57          4.95         2.61 o
   2   0  24         26.55         29.30         2.59 o
   3   0  24         59.18         63.15         3.76 o
   4   0  24          6.55          7.88         1.67 o
   5   0  24         50.25         37.16         2.54 o
   1   1  24          5.90          7.33         1.52 o
   2   1  24         32.68         33.93         1.90 o
   3   1  24          7.25          5.52         0.95 o
   4   1  24         26.62         25.78         1.53 o
   5   1  24          0.96         -0.40         0.95 o
   0   2  24         29.60         30.83         2.66 o
   1   2  24          7.97          8.81         1.24 o
   2   2  24          0.09          0.46         0.81 o
   3   2  24         10.96         10.75         1.75 o
   4   2  24          4.22          4.47         0.83 o
   5   2  24          2.03          0.00         0.81 o
   1   3  24          1.61          1.81         1.09 o
   2   3  24         94.04        103.71         4.16 o
   3   3  24         11.83         13.13         1.33 o
   4   3  24          6.65          7.90         0.96 o
   0   4  24         27.85         22.04         2.18 o
   1   4  24         51.70         47.39         2.99 o
   2   4  24          7.87          4.89         1.18 o
   3   4  24        120.47        114.90         5.41 o
   4   4  24          0.94          1.23         1.45 o
   1   5  24          0.26          1.27         0.99 o
   2   5  24         15.88         16.63         1.21 o
   3   5  24          0.48          0.53         0.84 o
   4   5  24          2.42          4.65         1.20 o
   0   6  24          5.99          8.74         1.93 o
   1   6  24         40.54         40.05         2.09 o
   2   6  24          1.16          2.40         0.75 o
   3   6  24        101.39         93.57         4.40 o
   1   7  24         40.76         42.37         1.90 o
   2   7  24          5.90          4.47         0.68 o
   0   8  24          0.96          1.19         0.98 o
   1   8  24          2.27          2.19         0.71 o
   1   1  25        301.63        328.51         5.40 o
   2   1  25         78.01         79.74         2.57 o
   3   1  25        103.20        106.15         3.11 o
   4   1  25          1.49          0.16         0.53 o
   0   2  25          8.76         10.65         2.39 o
   1   2  25          1.00         -0.29         0.87 o
   2   2  25          5.25          8.50         1.02 o
   3   2  25         37.69         42.75         2.03 o
   4   2  25          9.38         10.71         0.90 o
   1   3  25          7.44          5.14         1.40 o
   2   3  25          4.58          4.07         1.01 o
   3   3  25         21.59         22.09         1.44 o
   4   3  25          0.07         -0.07         0.63 o
   0   4  25          2.06         -0.17         1.55 o
   1   4  25          9.63          8.59         2.08 o
   2   4  25          7.02          9.24         1.34 o
   3   4  25         11.79         12.10         1.33 o
   1   5  25          6.99          4.12         0.87 o
   2   5  25          9.84          7.30         0.73 o
   3   5  25          0.47          0.85         1.03 o
   0   6  25          3.53          2.66         0.92 o
   1   6  25          0.01         -0.54         0.54 o
   2   6  25          5.90          5.97         0.76 o
   1   7  25          0.67          0.49         0.70 o
   1   0  26          0.48          1.31         1.07 o
   2   0  26        120.97        116.76         3.98 o
   3   0  26        140.77        120.11         7.70 o
   1   1  26          9.79         13.45         1.19 o
   2   1  26          7.55          7.65         0.90 o
   3   1  26         14.75         18.16         1.25 o
   0   2  26         32.00         28.69         3.35 o
   1   2  26          1.62          2.51         0.83 o
   2   2  26          4.18          2.74         0.81 o
   3   2  26         18.28         18.58         1.40 o
   1   3  26         30.60         36.27         1.93 o
   2   3  26          0.88          0.61         0.90 o
   3   3  26         40.54         44.50         2.12 o
   0   4  26          0.17         -0.75         1.40 o
   1   4  26          0.01         -0.80         0.80 o
   2   4  26         44.78         41.22         1.77 o
   3   4  26          0.26          0.86         0.86 o
   1   5  26          3.55          3.83         0.78 o
   2   5  26          0.03          0.49         0.60 o
   0   6  26          1.68          2.01         1.07 o
   1   6  26          9.91          9.02         1.00 o
   1   1  27          0.24          0.82         0.70 o
   2   1  27          9.60         10.48         1.00 o
   3   1  27          6.79          3.87         1.08 o
   0   2  27         45.82         47.30         3.11 o
   1   2  27         24.77         23.61         3.08 o
   2   2  27         18.60         20.52         1.59 o
   1   3  27          1.58          1.49         0.73 o
   2   3  27          0.02          0.06         0.66 o
   0   4  27         87.87         89.46         4.29 o
   1   4  27         22.29         17.77         1.69 o
   2   4  27         58.63         49.14         2.83 o
   1   5  27          1.35          0.21         0.74 o
   0   0  28         32.78         20.40         2.08 o
   1   0  28        108.83         96.86         7.81 o
   2   0  28        114.84         87.48         3.71 o
   1   1  28          8.51          9.72         0.99 o
   0   2  28          0.04         -0.80         0.96 o
   1   2  28         26.33         24.08         1.53 o
                                                
